# Supplementary material for: The ADRENAL score: A comprehensive scoring system for standardized evaluation of adrenal tumor
Source: Front Endocrinol (Lausanne). 2022 Nov 24;13:1073082. doi: 10.3389/fendo.2022.1073082 (PMC9730271; doi:10.3389/fendo.2022.1073082)
Supplement: Supplementary file 4 [file DataSheet_1.xlsx]

## Sheet: LRA
Medical Record Number	Age (year)	Gender (F/M)	Age factored Charlson comorbidity scoring system	ASA score	Approach [Retroperitoneal (RP)/transperitoneal (TP)]	Height (m)	weight (kg)	BMI	longest axis of tumor on CT(cm)	Tumor, short axis	Tumor volume(cm^3)	Tumor location [Left (L)/Right (R)/posterior (P)/anterior (A)]	Operative time(min)	Estimated Blood Loss (ml)	Transfusion	Conversion	Perioperative complication	Hospital stay (d)	postoperative hospital stay	Pathology	Pathology	Positive Surgical Margin	A	D	R	E	N	A	L	Adrenal Score
1085004	50	F	3	2	RP	1.52	47	20.3428	0.5	0.5	0.065	L	55	20	N	N	n	5	2	肾上腺皮质腺瘤	Cortical Adenoma	n	0	0	0	1	0	0	L	1
1031817	53	F	1	2	RP	1.6	58	22.6562	2.03	1.11	1.3006	L	61	20	N	N	n	16	4	肾上腺皮质腺瘤	Cortical Adenoma	n	1	0	0	1	0	0	L	2
1045923	56	F	2	2	RP	1.58	49	19.6283	2.39	1.22	1.84978	L	62	30	N	N	fever	25	4	肾上腺皮质腺瘤	Cortical Adenoma	n	1	0	0	1	0	0	L	2
1080863	49	F	0	2	RP	1.58	55	22.0317	1.01	0.82	0.353144	L	85	10	N	N	fever	22	5	肾上腺皮质腺瘤	Cortical Adenoma	n	1	0	0	1	0	0	L	2
1131042	42	F	0	2	RP	1.62	55.5	21.1477	1.27	1.19	0.935192	L	152	100	N	N	n	21	4	肾上腺皮质腺瘤	Cortical Adenoma	n	1	0	0	1	0	0	L	2
1089214	32	M	0	2	RP	1.7	68	23.5294	1.71	1.21	1.30188	L	126	200	N	N	fever	21	5	肾上腺皮质腺瘤	Cortical Adenoma	n	1	0	0	1	0	0	L	2
1026818	40	M	0	2	RP	1.7	74	25.6055	1.55	1.12	1.01105	L	135	100	N	N	n	7	4	肾上腺皮质腺瘤	Cortical Adenoma	n	0	0	0	1	1	1	L	3
1120945	22	M	0	3	RP	1.72	66	22.3094	1.93	1.14	1.30428	L	95	20	N	N	n	12	3	肾上腺皮质腺瘤	Cortical Adenoma	n	1	0	1	1	0	0	L	3
1120272	62	M	2	3	RP	1.68	65	23.03	1.35	0.94	0.620287	L	113	5	N	N	n	16	3	肾上腺皮质腺瘤	Cortical Adenoma	n	1	0	0	1	1	0	L	3
1132471	64	M	2	2	RP	1.69	52.5	18.3817	1.32	1.17	0.939613	L	140	50	N	N	n	8	3	肾上腺皮质腺瘤	Cortical Adenoma	n	1	0	0	1	1	0	L	3
1065523	49	F	0	2	RP	1.6	60.5	23.6328	1.57	1.04	0.883018	R	104	50	N	N	fever	11	6	肾上腺皮质腺瘤	Cortical Adenoma	n	1	0	1	1	0	0	R	3
1089557	49	F	0	3	RP	1.45	52.5	24.9703	2.54	1.82	4.37502	R	66	30	N	N	fever	8	5	肾上腺皮质腺瘤	Cortical Adenoma	n	0	0	1	2	0	0	R	3
1098953	53	F	2	2	RP	1.54	57	24.0344	1.54	0.76	0.462542	R	91	20	N	N	n	19	5	肾上腺皮质腺瘤	Cortical Adenoma	n	1	0	1	1	0	0	R	3
1128026	48	F	0	2	RP	1.58	45	18.026	1.83	1.17	1.30265	R	90	10	N	N	n	7	3	肾上腺皮质腺瘤	Cortical Adenoma	n	1	0	1	1	0	0	R	3
1093961	60	F	2	2	RP	1.59	60	23.7332	1.48	1.19	1.08983	R	40	10	N	N	n	7	2	肾上腺皮质腺瘤	Cortical Adenoma	n	0	0	0	1	2	0	R	3
1050747	33	M	0	2	RP	1.78	51	16.0965	2.25	1.15	1.54732	R	102	50	N	N	n	40	5	肾上腺皮质腺瘤	Cortical Adenoma	n	1	0	1	1	0	0	R	3
1065108	31	M	0	2	RP	1.69	65	22.7583	1.76	1.47	1.97766	R	65	50	N	N	n	10	3	肾上腺皮质腺瘤	Cortical Adenoma	n	1	0	1	1	0	0	R	3
1124812	58	M	1	3	RP	1.67	65	23.3067	1.36	1.09	0.840224	R	104	50	N	N	fever	14	8	肾上腺皮质腺瘤	Cortical Adenoma	n	1	0	0	1	1	0	R	3
1150595	34	M	0	2	RP	1.71	62	21.2031	1.22	1.06	0.712812	R	64	20	N	N	n	8	5	肾上腺皮质腺瘤	Cortical Adenoma	n	1	0	0	1	1	0	R	3
1144481	69	F	2	3	RP	1.5	35	15.5556	4.27	2.7	16.1867	L	72	30	N	N	n	10	5	肾上腺囊肿	Adrenal cyst	n	0	1	1	1	1	0	L	4
1056606	27	F	0	2	RP	1.67	55	19.721	1.11	0.74	0.316075	L	72	50	N	N	n	15	4	肾上腺皮质腺瘤	Cortical Adenoma	n	1	0	0	2	1	0	L	4
1056392	45	F	0	2	RP	1.6	46.5	18.1641	2.07	1.33	1.90404	L	131	50	N	N	n	22	4	肾上腺皮质腺瘤	Cortical Adenoma	n	1	0	1	1	1	0	L	4
1059300	30	F	0	2	RP	1.58	60	24.0346	1.17	0.79	0.379702	L	66	50	N	N	fever	29	6	肾上腺皮质腺瘤	Cortical Adenoma	n	1	0	2	1	0	0	L	4
1076370	41	F	1	2	RP	1.49	52	23.4224	2.93	2.29	7.98991	L	101	150	N	N	n	12	8	肾上腺皮质腺瘤	Cortical Adenoma	n	1	0	0	2	1	0	L	4
1062779	51	F	2	2	RP	1.5	58	25.7778	2.2	1.26	1.81621	L	67	50	N	N	n	7	3	肾上腺皮质腺瘤	Cortical Adenoma	n	1	0	0	2	0	1	L	4
1092237	72	F	3	2	RP	1.42	44	21.8211	1.54	1.43	1.63756	L	53	10	N	N	n	13	2	肾上腺皮质腺瘤	Cortical Adenoma	n	0	0	1	2	1	0	L	4
1090558	23	F	0	2	RP	1.52	48.5	20.992	2.65	2.07	5.90459	L	72	20	N	N	n	27	6	肾上腺皮质腺瘤	Cortical Adenoma	n	1	0	0	2	1	0	L	4
1098452	47	F	1	2	RP	1.52	46	19.91	1.01	0.94	0.464067	L	78	10	N	N	fever	23	5	肾上腺皮质腺瘤	Cortical Adenoma	n	1	0	0	2	1	0	L	4
1094020	50	F	2	3	RP	1.55	65	27.0552	3.36	2.76	13.3095	L	78	50	N	N	n	6	4	肾上腺皮质腺瘤	Cortical Adenoma	n	1	0	0	1	1	1	L	4
1107506	49	F	1	2	RP	1.63	60	22.5827	1.9	1.25	1.54375	L	92	5	N	N	n	5	2	肾上腺皮质腺瘤	Cortical Adenoma	n	1	0	1	1	1	0	L	4
1093192	53	F	1	2	RP	1.44	48	23.1481	2.03	1.04	1.14174	L	89	100	N	N	n	14	4	肾上腺皮质腺瘤	Cortical Adenoma	n	1	0	1	1	1	0	L	4
1045950	61	F	4	3	RP	1.58	59.5	23.8343	2.84	2.27	7.6098	L	125	10	N	N	n	8	6	肾上腺皮质腺瘤	Cortical Adenoma	n	1	0	1	1	1	0	L	4
1126781	48	F	0	2	RP	1.52	50	21.6413	3.65	2.49	11.7678	L	75	50	N	N	n	18	6	肾上腺皮质腺瘤	Cortical Adenoma	n	0	0	1	2	1	0	L	4
1113936	51	M	1	3	RP	1.7	70	24.2215	1.94	1.74	3.05424	L	94	5	N	N	n	8	3	肾上腺皮质腺瘤	Cortical Adenoma	n	1	0	0	1	2	0	L	4
1141568	56	M	2	2	RP	1.66	72	26.1286	2.78	2.14	6.62027	L	204	200	N	N	n	9	6	肾上腺皮质腺瘤	Cortical Adenoma	n	0	0	0	2	1	1	L	4
1039115	36	F	0	2	RP	1.58	59	23.634	1.16	8.73	45.9716	R	99	30	N	N	n	8	5	肾上腺皮质腺瘤	Cortical Adenoma	n	1	0	1	2	0	0	R	4
1086542	53	F	1	2	RP	1.58	67	26.8386	2.61	1.91	4.9512	R	76	30	N	N	n	9	5	肾上腺皮质腺瘤	Cortical Adenoma	n	1	0	1	1	0	1	R	4
1089615	47	F	0	2	RP	1.6	59.5	23.2422	1.91	1.77	3.1116	R	78	50	N	N	n	20	5	肾上腺皮质腺瘤	Cortical Adenoma	n	1	0	0	2	1	0	R	4
1141819	42	F	0	3	RP	1.65	66	24.2424	2.63	1.86	4.73135	R	79	50	N	N	n	30	9	肾上腺皮质腺瘤	Cortical Adenoma	n	1	0	1	2	0	0	R	4
1069505	33	F	0	2	RP	1.5	66	29.3333	0.7	0.6	0.13104	R	104	30	N	N	n	6	3	肾上腺皮质腺瘤	Cortical Adenoma	n	1	0	0	2	0	1	R	4
1083314	54	F	2	2	RP	1.56	68	27.9421	3.72	2.01	7.81517	R	113	50	N	N	n	11	4	肾上腺皮质腺瘤	Cortical Adenoma	n	0	0	1	2	0	1	R	4
1039162	33	M	0	3	RP	1.63	71	26.7229	1.71	1.36	1.64466	R	104	30	N	N	n	11	3	肾上腺皮质腺瘤	Cortical Adenoma	n	1	0	0	1	1	1	R	4
1070012	59	M	2	2	RP	1.7	68	23.5294	2.52	1.82	4.34057	R	50	30	N	N	n	24	5	肾上腺皮质腺瘤	Cortical Adenoma	n	1	0	1	2	0	0	R	4
1092926	74	M	4	3	RP	1.67	69	24.7409	1.87	1.44	2.01637	R	118	50	N	N	n	18	3	肾上腺皮质腺瘤	Cortical Adenoma	n	1	0	1	2	0	0	R	4
1107512	35	M	1	2	RP	1.7	62	21.4533	1.69	1.27	1.41742	R	85	50	N	N	n	11	4	肾上腺皮质腺瘤	Cortical Adenoma	n	1	0	1	1	1	0	R	4
1106044	51	M	2	3	RP	1.67	54	19.3625	3.25	2.5	10.5625	R	94	20	N	N	fever	34	9	肾上腺皮质腺瘤	Cortical Adenoma	n	1	0	1	2	0	0	R	4
1120995	58	M	2	3	RP	1.76	76	24.5351	4.15	2.15	9.97536	L	133	20	N	N	fever	19	3	可疑组织细胞性坏死性淋巴结炎	Suspicious histiocytic necrotizing lymphadenitis	n	0	1	1	1	2	0	L	5
1045909	51	F	1	2	RP	1.52	41	17.7458	1.74	1.41	1.79883	L	54	10	N	N	n	22	3	肾上腺皮质腺瘤	Cortical Adenoma	n	1	0	1	2	1	0	L	5
1076688	46	F	0	2	RP	1.5	57	25.3333	4.1	3.7	29.1871	L	87	20	N	N	n	16	6	肾上腺皮质腺瘤	Cortical Adenoma	n	1	0	0	2	1	1	L	5
1079578	57	F	1	2	RP	1.52	48	20.7756	1.59	1.36	1.52925	L	78	10	N	N	n	22	6	肾上腺皮质腺瘤	Cortical Adenoma	n	1	0	2	1	1	0	L	5
1122889	54	F	1	3	RP	1.6	59	23.0469	2.57	2.11	5.94979	L	70	20	N	N	n	8	4	肾上腺皮质腺瘤	Cortical Adenoma	n	0	0	1	2	2	0	L	5
1076761	50	F	3	2	RP	1.6	75	29.2969	1.59	1.26	1.31263	L	76	20	N	N	n	14	7	肾上腺皮质腺瘤	Cortical Adenoma	n	1	0	0	2	1	1	L	5
1096811	54	F	1	2	RP	1.65	70	25.7117	2.37	2.31	6.57621	L	67	20	N	N	n	24	5	肾上腺皮质腺瘤	Cortical Adenoma	n	1	0	0	2	1	1	L	5
1121935	34	F	0	2	RP	1.6	63	24.6094	1.62	1.61	2.18359	L	96	50	N	N	n	6	4	肾上腺皮质腺瘤	Cortical Adenoma	n	1	0	1	1	2	0	L	5
1038379	48	M	0	3	RP	1.69	80	28.0102	2.94	2.92	13.0352	L	126	50	N	N	n	11	5	肾上腺皮质腺瘤	Cortical Adenoma	n	1	0	0	2	1	1	L	5
1058958	45	M	0	2	RP	1.72	65	21.9713	0.64	1.36	0.615547	L	47	50	N	N	n	13	4	肾上腺皮质腺瘤	Cortical Adenoma	n	1	0	1	2	1	0	L	5
1082156	53	M	2	3	RP	1.63	70	26.3465	1.52	1.23	1.1958	L	96	50	N	N	n	10	7	肾上腺皮质腺瘤	Cortical Adenoma	n	1	0	0	2	1	1	L	5
1087192	57	M	1	2	RP	1.7	56.5	19.5502	2.12	1.85	3.77296	L	113	50	N	N	n	28	5	肾上腺皮质腺瘤	Cortical Adenoma	n	1	0	0	2	2	0	L	5
1088774	48	M	3	3	RP	1.7	82	28.3737	2.36	1.88	4.33742	L	115	50	N	N	n	9	4	肾上腺皮质腺瘤	Cortical Adenoma	n	1	0	1	1	1	1	L	5
1126901	45	M	2	2	RP	1.74	80	26.4236	1.97	1.61	2.65535	L	154	100	N	N	n	7	3	肾上腺皮质腺瘤	Cortical Adenoma	n	1	0	0	2	1	1	L	5
1126850	64	M	2	3	RP	1.68	67	23.7387	6.27	5.41	95.4257	L	140	200	N	N	n	26	5	肾上腺皮质腺瘤	Cortical Adenoma	n	0	1	0	2	2	0	L	5
0710528	65	M	2	3	RP	1.7	57	19.7232	3.67	2.93	16.3834	L	101	30	N	N	n	21	5	肾上腺皮质腺瘤	Cortical Adenoma	n	0	0	1	2	2	0	L	5
1102010	39	M	0	2	RP	1.65	60	22.0386	3.1	2.8	12.6381	L	123	50	N	N	fever	9	4	肾上腺嗜铬细胞瘤	Pheochromocytoma	n	1	0	1	1	2	0	L	5
1037194	54	F	1	2	RP	1.58	63	25.2363	1.39	1.28	1.18424	R	69	50	N	N	n	7	3	肾上腺皮质腺瘤	Cortical Adenoma	n	0	0	1	1	2	1	R	5
1132169	28	F	0	3	RP	1.55	44	18.3143	2.9	1.95	5.73417	R	140	20	N	N	n	8	4	肾上腺皮质腺瘤	Cortical Adenoma	n	1	0	0	2	2	0	R	5
1150322	51	F	1	3	RP	1.56	60	24.6548	2.27	1.74	3.57378	R	36	50	N	N	fever	14	4	肾上腺皮质腺瘤	Cortical Adenoma	n	2	0	1	2	0	0	R	5
1075851	44	F	0	2	RP	1.59	53	20.9644	2.59	2.11	5.99609	R	71	50	N	N	n	9	4	肾上腺皮质腺瘤	Cortical Adenoma	n	0	0	2	1	2	0	R	5
1117259	51	F	2	3	RP	1.61	54.5	21.0254	2.87	2.13	6.77087	R	62	10	N	N	n	26	4	肾上腺皮质腺瘤	Cortical Adenoma	n	1	0	1	2	1	0	R	5
0927670	48	M	0	2	RP	1.78	79	24.9337	2.74	1.48	3.12088	R	69	30	N	N	n	8	4	肾上腺皮质腺瘤	Cortical Adenoma	n	1	0	1	2	1	0	R	5
1110665	33	M	0	3	RP	1.68	89	31.5334	1.27	0.78	0.401787	R	100	30	N	N	n	14	4	肾上腺皮质腺瘤	Cortical Adenoma	n	1	0	1	1	0	2	R	5
0785405	63	M	4	2	RP	1.6	67	26.1719	1.77	1.51	2.0986	R	105	30	N	N	n	11	4	肾上腺皮质腺瘤	Cortical Adenoma	n	1	0	0	2	1	1	R	5
1081208	30	F	0	2	RP	1.68	72	25.5102	6.31	5.77	109.241	L	111	20	N	N	n	12	4	肾上腺囊肿	Adrenal cyst	n	0	1	1	1	2	1	L	6
1062498	29	F	0	2	RP	1.6	52	20.3125	5.78	4.69	66.1115	L	125	150	N	N	n	26	8	肾上腺皮质腺瘤	Cortical Adenoma	n	1	1	1	1	2	0	L	6
1079572	41	F	0	2	RP	1.57	46	18.662	2.01	1.41	2.07796	L	72	50	N	N	n	19	4	肾上腺皮质腺瘤	Cortical Adenoma	n	1	0	1	2	2	0	L	6
0846715	62	F	2	2	RP	1.46	54	25.3331	4	2.78	16.0751	L	90	30	N	N	n	23	3	肾上腺皮质腺瘤	Cortical Adenoma	n	1	0	1	2	1	1	L	6
1128277	50	M	2	2	RP	1.7	77	26.6436	2.22	1.55	2.77345	L	72	100	N	N	n	9	3	肾上腺皮质腺瘤	Cortical Adenoma	n	1	0	1	1	2	1	L	6
0965426	47	M	1	2	RP	1.73	75	25.0593	3.87	3.27	21.5184	L	76	20	N	N	n	11	4	肾上腺嗜铬细胞瘤	Pheochromocytoma	n	2	0	0	2	1	1	L	6
1087272	52	F	2	3	RP	1.6	54	21.0937	3.1	2.69	11.6646	R	60	100	N	N	fever	15	6	肾上腺皮质腺瘤	Cortical Adenoma	n	1	0	1	2	2	0	R	6
1099703	52	F	1	2	RP	1.6	74	28.9062	3.71	2.29	10.1169	R	146	20	N	N	n	9	4	肾上腺皮质腺瘤	Cortical Adenoma	n	0	0	1	2	2	1	R	6
1133707	38	F	0	2	RP	1.48	62	28.3053	2.33	2.15	5.60062	R	132	300	N	N	pneumonia	26	6	肾上腺皮质腺瘤	Cortical Adenoma	n	1	0	0	2	2	1	R	6
1111683	58	M	2	2	RP	1.7	60	20.7612	2.02	1.69	3.00005	R	145	20	N	N	n	8	5	肾上腺皮质腺瘤	Cortical Adenoma	n	1	0	1	2	2	0	R	6
1139732	62	M	2	2	RP	1.73	81	27.0641	1.19	1.02	0.6438	R	179	50	N	N	fever	9	4	肾上腺皮质腺瘤	Cortical Adenoma	n	1	0	0	2	2	1	R	6
1034769	32	M	0	2	RP	1.74	80	26.4236	7.17	4.59	78.5503	R	126	200	N	N	fever	25	4	肾上腺嗜铬细胞瘤	Pheochromocytoma	n	0	1	1	2	1	1	R	6
1123892	50	M	1	2	RP	1.75	65	21.2245	8.31	4.71	95.8619	R	128	150	N	N	fever	11	4	肾上腺嗜铬细胞瘤	Pheochromocytoma	n	0	2	0	2	2	0	R	6
1091574	31	M	0	2	RP	1.68	71	25.1559	3.81	2.28	10.2991	R	61	20	N	N	n	9	6	肾上腺嗜铬细胞瘤	Pheochromocytoma	n	0	0	1	2	2	1	R	6
1120547	23	F	0	3	RP	1.58	52	20.83	3.8	2.7	14.405	L	328	700	Y	Y	fever	26	6	恶性肾上腺嗜铬细胞瘤（左侧有脉管瘤栓）	Pheochromocytoma with a cancerous thrombus	n	2	0	1	2	2	0	L	7
1084357	52	F	1	3	RP	1.6	68	26.5625	7.66	6.31	158.595	L	122	20	N	N	n	10	4	肾上腺皮质腺瘤	Cortical Adenoma	n	1	1	0	2	2	1	L	7
1036365	51	M	2	3	RP	1.72	78	26.3656	4.64	4.52	49.2945	L	136	300	N	N	fever	17	5	肾上腺皮质腺瘤	Cortical Adenoma	n	1	1	1	2	1	1	L	7
1090484	30	F	0	3	RP	1.55	51	21.2279	2.99	2.39	8.88117	L	66	20	N	N	n	12	4	肾上腺嗜铬细胞瘤	Pheochromocytoma	n	2	0	1	2	2	0	L	7
1124769	21	F	0	3	RP	1.6	48	18.75	2.52	2.5	8.19	L	239	50	N	N	fever	29	5	肾上腺嗜铬细胞瘤	Pheochromocytoma	n	2	0	1	2	2	0	L	7
1068443	31	F	0	3	RP	1.5	115	51.1111	5.53	5.05	73.335	L	142	100	N	N	n	9	4	髓性脂肪瘤	Myeloid lipoma	n	0	1	1	1	2	2	L	7
0784726	39	M	2	3	RP	1.65	74	27.1809	4.42	2.83	18.4077	R	148	650	N	Y	fever	16	8	恶性肝癌肾上腺转移	Adrenal metastasis of malignant liver cancer	n	0	1	1	2	2	1	R	7
1047946	43	F	0	2	RP	1.57	62	25.1532	2.53	2.01	5.31516	R	87	20	N	N	n	25	8	肾上腺皮质腺瘤	Cortical Adenoma	n	1	0	1	2	2	1	R	7
1103016	61	M	2	2	RP	1.72	65	21.9713	2.25	1.53	2.73885	R	85	30	N	N	n	13	3	肾上腺皮质腺瘤	Cortical Adenoma	n	1	0	2	2	2	0	R	7
1041037	28	F	0	2	RP	1.5	47	20.8889	4.15	2.81	17.0398	R	105	50	N	N	n	11	4	肾上腺嗜铬细胞瘤	Pheochromocytoma	n	1	1	1	2	2	0	R	7
1035281	47	F	1	3	RP	1.6	54.5	21.2891	3.39	3.21	18.1641	R	160	50	N	N	n	27	6	肾上腺嗜铬细胞瘤	Pheochromocytoma	n	2	0	1	2	2	0	R	7
1055648	25	F	0	2	RP	1.7	53	18.3391	3.36	2.29	9.16249	R	84	50	N	N	n	6	4	肾上腺嗜铬细胞瘤	Pheochromocytoma	n	2	0	1	2	2	0	R	7
1087865	24	M	1	3	RP	1.65	54	19.8347	3.73	2.86	15.8652	R	124	1000	Y	N	n	14	6	肾上腺嗜铬细胞瘤	Pheochromocytoma	n	2	0	1	2	2	0	R	7
1062882	47	M	0	3	RP	1.58	45.5	18.2262	4.97	3.03	23.7271	R	80	300	Y	N	n	22	4	髓性脂肪瘤	Myeloid lipoma	n	0	1	2	2	2	0	R	7
1035431	46	M	0	2	RP	1.7	60	20.7612	7.23	5.16	100.102	R	239	200	Y	Y	fever	32	8	恶性肾上腺嗜铬细胞瘤（倾向恶性）	Pheochromocytoma	n	2	1	1	2	2	0	R	8
1120547	23	F	0	3	RP	1.58	52	20.83	3.9	3.5	24.843	R	328	700	Y	Y	fever	26	6	恶性肾上腺嗜铬细胞瘤（左侧有脉管瘤栓）	Pheochromocytoma with a cancerous thrombus	n	2	0	2	2	2	0	R	8
1058957	40	F	2	2	RP	1.62	64.5	24.577	3.87	3.56	25.5044	R	92	100	N	N	n	10	5	肾上腺嗜铬细胞瘤	Pheochromocytoma	n	2	0	2	2	2	0	R	8
1099915	34	F	0	2	RP	1.58	48	19.2277	4.14	3.53	26.8258	R	123	100	N	N	n	23	6	肾上腺嗜铬细胞瘤	Pheochromocytoma	n	2	1	1	2	2	0	R	8
1100822	62	F	4	3	RP	1.64	65	24.1672	3.24	3.01	15.2645	R	116	300	Y	N	n	41	7	肾上腺嗜铬细胞瘤	Pheochromocytoma	n	2	0	2	2	2	0	R	8
1097784	24	F	0	3	RP	1.6	63	24.6094	5.67	3.31	32.303	R	226	400	N	N	fever	14	5	肾上腺嗜铬细胞瘤	Pheochromocytoma	n	2	1	1	2	2	0	R	8
1148114	54	M	1	3	RP	1.8	66	20.3704	4.77	3.25	26.1992	R	69	400	N	N	n	13	6	肾上腺嗜铬细胞瘤	Pheochromocytoma	n	2	1	1	2	2	0	R	8
1118082	58	M	2	3	RP	1.57	58	23.5304	4.58	3.83	34.9355	R	107	30	N	N	n	22	5	肾上腺嗜铬细胞瘤	Pheochromocytoma	n	2	1	1	2	2	0	R	8
1120834	63	M	2	3	RP	1.6	64	25	5.65	3.49	35.7851	L	82	30	N	N	n	35	4	淋巴瘤	Lymphoma of lymphoma	n	2	1	2	2	2	0	L	9
1141236	54	F	1	3	RP	1.6	50	19.5312	8.39	7.15	223.037	L	120	200	N	N	fever and Low blood pressure	15	7	肾上腺嗜铬细胞瘤	Pheochromocytoma	n	2	2	1	2	2	0	L	9
1153076	19	F	0	2	RP	1.63	50	18.8189	5.82	4.55	62.654	L	116	50	N	Y	fever	10	5	肾上腺嗜铬细胞瘤（预后不良）	Pheochromocytoma	n	2	1	2	2	2	0	L	9
1105443	30	F	0	3	RP	1.5	48	21.3333	4.1	4.04	34.7977	R	158	150	N	N	fever	8	5	肾上腺嗜铬细胞瘤	Pheochromocytoma	n	2	1	2	2	2	0	R	9
1039876	38	M	1	3	RP	1.79	81	25.2801	5.01	3.64	34.5179	R	188	150	N	N	pneumonia	24	10	肾上腺嗜铬细胞瘤	Pheochromocytoma	n	2	1	1	2	2	1	R	9
1098617	26	M	0	2	RP	1.65	69	25.3444	3.96	2.53	13.1807	R	147	50	N	N	fever	11	7	肾上腺嗜铬细胞瘤	Pheochromocytoma	n	2	0	2	2	2	1	R	9
