# Supplementary material for: The ADRENAL score: A comprehensive scoring system for standardized evaluation of adrenal tumor
Source: Front Endocrinol (Lausanne). 2022 Nov 24;13:1073082. doi: 10.3389/fendo.2022.1073082 (PMC9730271; doi:10.3389/fendo.2022.1073082)
Supplement: Supplementary file 5 [file DataSheet_2.xlsx]

## Sheet: LRA
MRN	Age (year)	Gender	Age factored Charlson comorbidity scoring system	ASA score	Approach	Height (m)	weight (kg)	BMI	Tumor, long axis	Tumor, short axis	Tumor volume(cm^3)	Tumor laterality	OT(min)	EBL(ml)	Transfusion	Conversion	complication	Hospital stay (d)	postoperative hospital stay	Pathology	PSM	Total cost	A	D	R	E	N	A	L	Adrenal Score
D0383450	37	F	0	1	PR	1.61	55	21.2183	1	0.5	0.13	R	107	200	N	N	N	14		Cortical adenoma	n	19396.5	1	0	0	0	0	0		1
D0376760	62	F	2	2	PR	1.51	45	19.736	1.5	1.5	1.755	L	30	100	N	N	N	12		Cortical adenoma	n	17624.6	1	0	0	0	0	0		1
D0382636	42	F	1	1	PR	1.59	54	21.3599	1.5	1.2	1.1232	R	66	50	N	N	N	20		Cortical adenoma	n	16774.9	1	0	0	0	0	0		1
D0373431	60	F	2	2	PR	1.61	60	23.1473	1.5	1.5	1.755	L	162	300	N	N	N	14		Cortical adenoma	n	22022.9	1	0	0	0	0	0		1
D0491524	48	F	2	1	PR	1.55	52	21.6441	2	1.5	2.34	L	130	100	N	N	N	11		Cortical adenoma	n	26766.5	1	0	0	0	0	0		1
D0394241	47	F	3	2	PR	1.55	60	24.974	2	1.8	3.3696	R	145	400	N	N	N	22		Cortical adenoma	n	19144	1	0	0	0	0	0		1
D0489904	50	F	2	2	PR	1.64	52	19.3337	2.5	2	5.2	L	150	100	N	N	Fever	24		Cortical adenoma	n	30382.2	1	0	0	0	0	0		1
D0511301	57	F	2	2	PR	1.53	55	23.4952	2.5	2	5.2	L	100	100	N	N	N	10		Cortical adenoma	n	22356.2	1	0	0	0	0	0		1
D0394050	59	F	2	2	PR	1.7	54	18.6851	3	2	6.24	R	70	100	N	N	N	17		Cortical adenoma	n	22362.1	1	0	0	0	0	0		1
D0391662	60	F	2	2	PR	1.5	51	22.6667	3	2	6.24	L	80	100	N	N	N	11		Cortical adenoma	n	21971.2	1	0	0	0	0	0		1
D0376335	60	M	3	2	PR	1.7	69	23.8754	3	2	6.24	R	165	80	N	N	N	16		Cortical adenoma	n	23310	1	0	0	0	0	0		1
D0429226	42	F	0	1	PR	1.61	64	24.6904	0.8	0.7	0.20384	L	226	500	N	N	N	15		Cortical adenoma	n	18491.4	1	0	0	0	0	0		1
D0472846	55	F	2	2	PR	1.53	40.5	17.301	1	0.9	0.4212	R	60	50	N	N	N	32		Cortical adenoma	n	34579	1	0	0	0	0	0		1
D0403221	35	F	0	1	PR	1.58	53	21.2306	1	0.8	0.3328	L	111	20	N	N	N	10		Cortical adenoma	n	14073.1	1	0	0	0	0	0		1
D0650624	44	F	2	2	PR	1.55	54	22.4766	1	1	0.52	L	100	50	N	N	N	7		Cortical adenoma	n	19876.1	1	0	0	0	0	0		1
D0396853	38	M	0	1	PR	1.7	69	23.8754	1	0.9	0.4212	L	80	20	N	N	Infection	16		Cortical adenoma	n	19205.9	1	0	0	0	0	0		1
D0455478	69	M	5	3	PR	1.7	69	23.8754	1	1	0.52	L	90	50	N	N	N	12		Cortical adenoma	n	20454	1	0	0	0	0	0		1
D0518574	41	M	0	1	PR	1.63	65	24.4646	1	1	0.52	L	150	50	N	N	N	9		Cortical adenoma	n	20046.7	1	0	0	0	0	0		1
D0472325	38	F	1	1	PR	1.65	49	17.9982	1.1	0.6	0.20592	R	85	100	N	N	N	14		Cortical adenoma	n	23510	1	0	0	0	0	0		1
D0403423	49	F	1	2	PR	1.68	47	16.6525	1.2	1	0.624	L	80	50	N	N	N	9		Cortical adenoma	n	14921.3	1	0	0	0	0	0		1
D0422706	27	F	0	1	PR	1.56	42	17.2584	1.2	0.8	0.39936	L	74	100	N	N	N	11		Cortical adenoma	n	18585.3	1	0	0	0	0	0		1
D0398135	56	F	1	2	PR	1.54	55	23.1911	1.2	1	0.624	L	155	100	N	N	N	9		Cortical adenoma	n	1662.36	1	0	0	0	0	0		1
D0429849	59	M	2	2	PR	1.69	69	24.1588	1.2	1.2	0.89856	R	99	200	N	N	N	11		Cortical adenoma	n	20363	1	0	0	0	0	0		1
D0495961	39	F	1	1	PR	1.54	51	21.5045	1.3	1.2	0.97344	L	80	50	N	N	N	22		Cortical adenoma	n	24325.3	1	0	0	0	0	0		1
D0482712	62	F	3	2	PR	1.55	45	18.7305	1.5	1.1	0.9438	L	160	100	N	N	N	21		Cortical adenoma	n	24406	1	0	0	0	0	0		1
D0490301	35	F	1	1	PR	1.53	45	19.2234	1.5	1	0.78	R	180	100	N	N	N	10		Cortical adenoma	n	22115.1	1	0	0	0	0	0		1
D0517953	39	F	1	1	PR	1.6	52	20.3125	1.5	1.5	1.755	R	120	50	N	N	N	18		Cortical adenoma	n	25744.3	1	0	0	0	0	0		1
D0410518	68	F	4	2	PR	1.41	41	20.6227	1.5	1.5	1.755	L	112	300	N	N	N	21		Cortical adenoma	n	18924.4	1	0	0	0	0	0		1
D0380998	63	F	4	3	PR	1.54	50	21.0828	1.5	1.5	1.755	L	73	100	N	N	N	14		Cortical adenoma	n	15292.5	1	0	0	0	0	0		1
D0476850	31	F	0	1	PR	1.61	55	21.2183	1.5	1	0.78	L	147	200	N	N	Infection and fever	13		Cortical adenoma	n	24420	1	0	0	0	0	0		1
D0404546	47	F	1	1	PR	1.64	60	22.3081	1.5	1.3	1.3182	R	137	100	N	N	N	15		Cortical adenoma	n	17400	1	0	0	0	0	0		1
D0406832	34	F	0	1	PR	1.54	53	22.3478	1.5	1.5	1.755	R	65	50	N	N	N	20		Cortical adenoma	n	16057.4	1	0	0	0	0	0		1
D0655428	45	F	0	1	PR	1.45	50	23.7812	1.5	1.3	1.3182	R	100	100	N	N	Infection	11		Cortical adenoma	n	28099	1	0	0	0	0	0		1
D0485255	36	F	0	1	PR	1.61	62.5	24.1117	1.5	1	0.78	L	100	100	N	N	N	7		Cortical adenoma	n	15783	1	0	0	0	0	0		1
D0421150	61	M	3	2	PR	1.67	67.5	24.2031	1.5	1.5	1.755	L	160	100	N	N	N	7		Cortical adenoma	n	18804.7	1	0	0	0	0	0		1
D0390141	45	F	0	1	PR	1.45	52.5	24.9703	1.5	1.5	1.755	L	115	100	N	N	N	36		Cortical adenoma	n	17885	1	0	0	0	0	0		1
D0645810	44	F	2	2	PR	1.67	56.5	20.2589	1.6	1.4	1.63072	R	125	100	N	N	N	12		Cortical adenoma	n	20784	1	0	0	0	0	0		1
D0452094	29	F	0	1	PR	1.68	48	17.0068	1.7	1.4	1.73264	R	120	50	N	N	N	13		Cortical adenoma	n	25005	1	0	0	0	0	0		1
D0482889	38	F	1	1	PR	1.57	49	19.8791	1.7	1.1	1.06964	R	125	60	N	N	N	13		Cortical adenoma	n	24884	1	0	0	0	0	0		1
D0427281	46	F	2	1	PR	1.6	58	22.6562	1.7	1	0.884	L	117	200	N	N	N	12		Cortical adenoma	n	14328.1	1	0	0	0	0	0		1
D0469483	41	F	0	1	PR	1.62	42	16.0037	1.8	1.1	1.13256	L	110	100	N	N	N	16		Cortical adenoma	n	13390	1	0	0	0	0	0		1
D0435517	41	F	0	1	PR	1.54	46	19.3962	1.8	1.8	3.03264	L	145	80	N	N	N	11		Cortical adenoma	n	19251.5	1	0	0	0	0	0		1
D0108102	40	F	1	1	PR	1.7	70	24.2215	1.8	1.6	2.39616	L	145	20	N	N	N	19		Cortical adenoma	n	18581.9	1	0	0	0	0	0		1
D0654821	44	M	3	2	PR	1.67	69	24.7409	1.8	1.5	2.106	L	190	100	N	N	N	10		Cortical adenoma	n	27036	1	0	0	0	0	0		1
D0366642	64	M	5	2	PR	1.55	42	17.4818	2	1	1.04	L	80	200	N	N	N	14		Cortical adenoma	n	17808.5	1	0	0	0	0	0		1
D0427417	38	F	0	1	PR	1.58	50	20.0288	2	1.5	2.34	L	55	100	N	N	N	13		Cortical adenoma	n	19127.6	1	0	0	0	0	0		1
D0378729	40	F	0	1	PR	1.61	54	20.8325	2	1.5	2.34	R	91	150	N	N	N	13		Cortical adenoma	n	21595.2	1	0	0	0	0	0		1
D0481491	33	F	0	1	PR	1.56	51	20.9566	2	2	4.16	L	80	100	N	N	N	13		Cortical adenoma	n	22502	1	0	0	0	0	0		1
D0522609	36	F	0	1	PR	1.56	51	20.9566	2	2	4.16	R	85	50	N	N	N	13		Cortical adenoma	n	20115.9	1	0	0	0	0	0		1
D0512575	38	F	0	1	PR	1.54	50	21.0828	2	2	4.16	R	100	300	N	N	Bleeding	35		Cortical adenoma	n	35121	1	0	0	0	0	0		1
D0476568	39	F	0	1	PR	1.54	52.5	22.137	2	1.2	1.4976	R	160	100	N	N	N	19		Cortical adenoma	n	25114	1	0	0	0	0	0		1
D0455960	55	F	2	2	PR	1.63	60	22.5827	2	1.6	2.6624	L	205	300	N	N	N	14		Cortical adenoma	n	24774	1	0	0	0	0	0		1
D0641937	52	M	2	2	PR	1.73	70	23.3887	2	1.6	2.6624	R	75	120	N	N	N	10		Cortical adenoma	n	26984.2	1	0	0	0	0	0		1
D0463760	74	M	6	3	PR	1.73	70	23.3887	2	2	4.16	R	130	50	N	N	N	8		Cortical adenoma	n	23299.8	1	0	0	0	0	0		1
D0635690	51	F	2	2	PR	1.59	60.5	23.931	2	1.2	1.4976	L	100	20	N	N	N	18		Cortical adenoma	n	23168	1	0	0	0	0	0		1
D0494990	52	M	1	1	PR	1.62	63	24.0055	2	2	4.16	L	75	100	N	N	N	18		Cortical adenoma	n	30558.2	1	0	0	0	0	0		1
D0586807	45	F	4	2	PR	1.62	63	24.0055	2	1.4	2.0384	R	122	50	N	N	N	14		Cortical adenoma	n	20442	1	0	0	0	0	0		1
D0432757	57	F	3	2	PR	1.72	63	21.2953	2.2	2.2	5.53696	R	112	400	N	N	N	18		Cortical adenoma	n	21879	1	0	0	0	0	0		1
D0421169	36	F	0	1	PR	1.61	61	23.533	2.3	2.3	6.32684	R	105	200	N	N	N	14		Cortical adenoma	n	15926.7	1	0	0	0	0	0		1
D0430596	47	F	2	2	PR	1.51	53	23.2446	2.4	1	1.248	R	70	200	N	N	N	19		Cortical adenoma	n	22189	1	0	0	0	0	0		1
D0433405	73	F	5	3	PR	1.61	62	23.9188	2.4	2.4	7.18848	L	131	100	N	N	N	30		Cortical adenoma	n	32761	1	0	0	0	0	0		1
D0423116	26	M	0	1	PR	1.63	46	17.3134	2.5	2.5	8.125	L	73	50	N	N	N	26		Cortical adenoma	n	17349.5	1	0	0	0	0	0		1
D0651450	31	F	0	1	PR	1.56	44	18.0802	2.5	2	5.2	R	150	50	N	N	N	12		Cortical adenoma	n	26549	1	0	0	0	0	0		1
D0362943	61	M	3	2	PR	1.68	60	21.2585	2.5	2	5.2	R	115	200	N	N	N	20		Cortical adenoma	n	20264.8	1	0	0	0	0	0		1
D0385026	43	M	2	1	PR	1.57	57.5	23.3275	2.5	2	5.2	R	62	100	N	N	N	12		Cortical adenoma	n	14875.5	1	0	0	0	0	0		1
D0525026	65	F	4	2	PR	1.67	66	23.6652	2.5	2	5.2	L	120	100	N	N	Bleeding	15		Cortical adenoma	n	29009.1	1	0	0	0	0	0		1
D0448599	48	M	0	1	PR	1.68	68	24.093	2.5	2	5.2	L	85	100	N	N	N	8		Cortical adenoma	n	16175	1	0	0	0	0	0		1
D0510744	37	F	0	1	PR	1.55	58	24.1415	2.5	2.5	8.125	L	60	100	N	N	N	17		Cortical adenoma	n	24443.5	1	0	0	0	0	0		1
D0444426	54	M	3	2	PR	1.75	57	18.6122	2.6	2.6	9.13952	R	100	32	N	N	N	11		Cortical adenoma	n	28976	1	0	0	0	0	0		1
D0426368	60	F	2	2	PR	1.62	62	23.6244	2.6	1.9	4.88072	L	115	160	N	N	N	25		Cortical adenoma	n	23103.2	1	0	0	0	0	0		1
D0463587	61	F	2	2	PR	1.59	62	24.5243	2.6	1.8	4.38048	R	120	100	N	N	Infection and fever	12		Cortical adenoma	n	26063	1	0	0	0	0	0		1
D0437557	47	F	1	2	PR	1.51	53	23.2446	2.7	2.1	6.19164	R	60	100	N	N	N	9		Cortical adenoma	n	15948.2	1	0	0	0	0	0		1
D0630889	23	F	0	1	PR	1.54	52	21.9261	2.8	2	5.824	R	125	30	N	N	N	13		Cortical adenoma	n	23192	1	0	0	0	0	0		1
D0418649	43	F	2	1	PR	1.63	59	22.2063	2.9	2.3	7.97732	L	43	50	N	N	N	6		Cortical adenoma	n	18462.5	1	0	0	0	0	0		1
D0477342	37	F	0	1	PR	1.58	56	22.4323	2.9	1.8	4.88592	R	135	100	N	N	N	32		Cortical adenoma	n	28873	1	0	0	0	0	0		1
D0391659	60	F	3	2	PR	1.55	48	19.9792	3	2	6.24	L	112	100	N	N	N	11		Cortical adenoma	n	23998	1	0	0	0	0	0		1
D0406412	36	F	0	1	PR	1.54	51	21.5045	3	2.2	7.5504	L	93	400	N	N	N	23		Cortical adenoma	n	21846.7	1	0	0	0	0	0		1
D0472356	23	F	0	1	PR	1.64	60	22.3081	3	2.3	8.2524	L	180	100	N	N	N	17		Cortical adenoma	n	22988	1	0	0	0	0	0		1
D0443774	29	F	0	1	PR	1.56	57	23.4221	3	1.5	3.51	L	104	30	N	N	N	13		Cortical adenoma	n	18575	1	0	0	0	0	0		1
D0255337	55	F	1	1	PR	1.56	57	23.4221	3	2	6.24	R	120	200	N	N	Fever	13		Cortical adenoma	n	23622.5	1	0	0	0	0	0		1
D0639820	27	F	0	1	PR	1.54	56	23.6128	3	2	6.24	L	110	40	N	N	N	21		Cortical adenoma	n	20876.2	1	0	0	0	0	0		1
D0629732	46	F	1	2	PR	1.55	55	22.8928	3.1	2	6.448	L	100	20	N	N	N	14		Cortical adenoma	n	26032	1	0	0	0	0	0		1
D0400926	45	M	0	1	PR	1.7	58	20.0692	3.2	3	14.976	L	205	250	Y	N	N	24		Cortical adenoma	n	23004.6	1	0	0	0	0	0		1
D0638325	39	F	1	1	PR	1.58	54	21.6311	3.2	1.8	5.39136	L	120	100	N	N	N	14		Cortical adenoma	n	26333	1	0	0	0	0	0		1
D0403067	31	F	0	1	PR	1.61	61	23.533	3.2	1.8	5.39136	L	160	210	N	N	N	23		Cortical adenoma	n	17150.2	1	0	0	0	0	0		1
D0427940	28	F	0	1	PR	1.66	66	23.9512	3.2	2.2	8.05376	L	190	50	N	N	N	22		Cortical adenoma	n	23339.7	1	0	0	0	0	0		1
D0352140	28	F	0	1	PR	1.65	60	22.0386	3.5	3	16.38	R	65	100	N	N	N	10		Cortical adenoma	n	17827.6	1	0	0	0	0	0		1
D0437393	54	F	2	2	PR	1.45	47	22.3543	3.5	2.5	11.375	L	178	300	N	N	N	22		Cortical adenoma	n	27637.3	1	0	0	0	0	0		1
D0268682	56	F	1	2	PR	1.7	72	24.9135	3.5	2.5	11.375	L	130	120	N	N	N	17		Cortical adenoma	n	20986.1	1	0	0	0	0	0		1
D0461432	35	M	0	1	PR	1.75	71.5	23.3469	3.6	2.4	10.7827	R	120	100	N	N	N	11		Cortical adenoma	n	22009	1	0	0	0	0	0		1
D0360367	49	F	0	1	PR	1.57	46.5	18.8649	3	3	14.04	R	142	80	N	N	N	12		Myeloid lipoma	n	16524.6	0	0	0	1	0	0		1
D0397203	67	F	4	2	PR	1.54	55	23.1911	3.2	3	14.976	R	100	20	N	N	N	28		Myeloid lipoma	n	15400.2	0	0	0	1	0	0		1
D0486582	49	F	0	1	PR	1.6	57	22.2656	3.5	3	16.38	L	280	400	N	N	N	12		Myeloid lipoma	n	28543	0	0	0	1	0	0		1
D0462511	65	F	4	2	PR	1.68	52	18.424	1.2	0.8	0.39936	L	150	200	N	N	N	21		Medulla adenoma	n	27069	0	0	0	1	0	0		1
D0491918	43	F	2	1	PR	1.56	63	25.8876	4.5	4	37.44	L	150	50	N	N	N	30		Adrenal cyst	n	28905.5	0	1	0	0	0	1		2
D0379406	33	M	0	1	PR	1.8	82	25.3086	1.5	1.5	1.755	L	158	100	N	N	N	18		Cortical adenoma	n	16003.9	1	0	0	0	0	1		2
D0392324	48	M	2	2	PR	1.72	79	26.7036	1.5	1	0.78	L	140	150	N	N	N	11		Cortical adenoma	n	21861.2	1	0	0	0	0	1		2
D0376465	44	F	1	1	PR	1.55	65	27.0552	2.5	2	5.2	L	100	150	N	N	N	14		Cortical adenoma	n	17024.7	1	0	0	0	0	1		2
D0375750	50	F	1	1	PR	1.54	65	27.4077	2.5	2	5.2	L	101	300	N	N	N	21		Cortical adenoma	n	22598.9	1	0	0	0	0	1		2
D0394860	45	F	3	2	PR	1.57	65	26.3702	3	2	6.24	R	110	400	N	N	N	11		Cortical adenoma	n	22236.6	1	0	0	0	0	1		2
D0387823	48	F	2	2	PR	1.6	65	25.3906	3.2	2.1	7.33824	L	150	150	N	N	N	13		Cortical adenoma	n	19981,23	1	0	0	0	0	1		2
D0394419	39	F	0	1	PR	1.54	57	24.0344	4	3	18.72	L	84	400	N	N	N	20		Cortical adenoma	n	20651.5	1	1	0	0	0	0		2
D0407065	45	F	1	1	PR	1.64	73	27.1416	0.8	0.8	0.26624	L	70	50	N	N	N	30		Cortical adenoma	n	44885	1	0	0	0	0	1		2
D0356566	47	M	0	1	PR	1.68	74	26.2188	1	1	0.52	R	90	200	N	N	N	15		Cortical adenoma	n	4481.03	1	0	0	0	0	1		2
D0505662	44	M	3	2	PR	1.78	90	28.4055	1	1	0.52	L	210	300	N	N	N	11		Cortical adenoma	n	24144.8	1	0	0	0	0	1		2
D0449668	60	F	2	2	PR	1.51	59	25.8761	1.3	1.3	1.14244	L	191	400	N	N	Bleeding and infection	9		Cortical adenoma	n	25462	1	0	0	0	0	1		2
D0454563	49	M	2	1	PR	1.73	80	26.7299	1.4	1	0.728	L	150	50	N	N	N	22		Cortical adenoma	n	29667	1	0	0	0	0	1		2
D0446339	43	M	1	1	PR	1.71	81	27.7008	1.5	1.5	1.755	R	120	50	N	N	N	10		Cortical adenoma	n	19234	1	0	0	0	0	1		2
D0464234	52	M	4	3	PR	1.61	69	26.6193	1.6	1.3	1.40608	L	95	100	N	N	N	14		Cortical adenoma	n	25874	1	0	0	0	0	1		2
D0493316	67	M	4	2	PR	1.7	75	25.9516	2	2	4.16	R	70	150	N	N	N	11		Cortical adenoma	n	23338.7	1	0	0	0	0	1		2
D0454187	42	F	0	1	PR	1.51	65	28.5075	2.4	2.1	5.50368	L	70	50	N	N	Infection	11		Cortical adenoma	n	21478	1	0	0	0	0	1		2
D0365284	54	M	1	1	PR	1.54	62	26.1427	2.5	2	5.2	R	189	20	N	N	N	18		Cortical adenoma	n	16757.3	1	0	0	0	0	1		2
D0655355	36	M	0	1	PR	1.6	64	25	3	3	14.04	R	240	100	N	N	N	9		Cortical adenoma	n	25199	1	0	0	0	0	1		2
D0491390	42	M	1	1	PR	1.72	79	26.7036	3	2.5	9.75	R	260	400	N	N	N	17		Cortical adenoma	n	27678	1	0	0	0	0	1		2
D0447212	30	F	0	1	PR	1.54	65	27.4077	3.1	2.5	10.075	R	195	100	N	N	N	17		Cortical adenoma	n	19646	1	0	0	0	0	1		2
D0587022	38	F	1	1	PR	1.58	69	27.6398	3.2	3.1	15.991	L	90	100	N	N	N	12		Cortical adenoma	n	25000	1	0	0	0	0	1		2
D0398892	74	M	5	3	PR	1.64	70	26.0262	3.4	2.5	11.05	R	115	100	N	N	N	15		Cortical adenoma	n	16571.5	1	0	0	0	0	1		2
D0658186	46	F	3	2	PR	1.61	67	25.8478	3.5	3	16.38	L	150	50	N	N	Infection	10		Cortical adenoma	n	23212	1	0	0	0	0	1		2
D0643514	46	M	0	1	PR	1.72	77	26.0276	3.5	2.5	11.375	L	100	40	N	N	N	7		Cortical adenoma	n	15572.3	1	0	0	0	0	1		2
D0630740	50	M	2	1	PR	1.72	85	28.7317	3.5	2.5	11.375	R	125	100	N	N	N	13		Cortical adenoma	n	22761	1	0	0	0	0	1		2
D0629173	25	M	0	1	PR	1.67	80	28.6851	3.8	3.5	24.206	L	160	30	N	N	N	14		Cortical adenoma	n	121237	1	0	0	0	0	1		2
D0493024	70	F	4	2	PR	1.54	44	18.5529	4	2	8.32	R	80	100	N	N	N	25		Cortical adenoma	n	28589.2	1	1	0	0	0	0		2
D0638940	47	F	2	1	PR	1.65	58.5	21.4876	4	3	18.72	R	65	50	N	N	N	10		Cortical adenoma	n	22138	1	1	0	0	0	0		2
D0360170	40	F	0	1	PR	1.53	52	22.2137	4	2	8.32	R	91	100	N	N	N	41		Cortical adenoma	n	29809	1	1	0	0	0	0		2
D0495169	22	M	0	1	PR	1.6	61	23.8281	4	2	8.32	R	88	100	N	N	N	13		Cortical adenoma	n	20868.3	1	1	0	0	0	0		2
D0520322	69	F	4	2	PR	1.56	59	24.2439	4	4	33.28	L	120	30	N	N	N	13		Cortical adenoma	n	25385.2	1	1	0	0	0	0		2
D0599051	51	M	1	1	PR	1.7	56	19.3772	4.5	4	37.44	L	105	50	N	N	N	12		Cortical adenoma	n	19744	1	1	0	0	0	0		2
D0497579	36	F	0	1	PR	1.62	71	27.0538	3.2	3	14.976	L	60	200	N	N	N	11		Myeloid lipoma	n	15828	0	0	0	1	0	1		2
D0470424	42	M	0	1	PR	1.78	93.5	29.5102	3.8	3.6	25.609	R	165	200	N	N	N	21		Myeloid lipoma	n	20512	0	0	0	1	0	1		2
D0479108	53	M	4	2	PR	1.72	72	24.3375	4.1	2.6	14.4123	R	90	100	N	N	N	8		Myeloid lipoma	n	22292	0	1	0	1	0	0		2
D0475875	52	M	1	1	PR	1.63	66	24.841	3	1.2	2.2464	R	190	200	N	N	N	22		The hematoma	n	30690	0	0	0	2	0	0		2
D0519846	63	F	4	3	PR	1.53	76	32.4661	2.5	2	5.2	L	100	50	N	N	N	14		Cortical adenoma	n	19047.9	1	0	0	0	0	2		3
D0372251	23	M	0	1	PR	1.69	59	20.6575	5	4	41.6	L	120	300	N	N	N	34		Cortical adenoma	n	48192.9	1	1	0	0	1	0		3
D0629162	71	F	6	3	PR	1.63	57.5	21.6418	5	3	23.4	L	155	100	N	N	N	18		Cortical adenoma	n	32731	1	1	0	0	1	0		3
D0637108	40	F	1	1	PR	1.51	55	24.1217	5.4	4.6	59.4173	L	180	200	N	N	N	18		Cortical adenoma	n	27738	1	1	0	0	1	0		3
D0386855	48	F	1	1	PR	1.55	55	22.8928	6.1	4.6	67.1195	L	120	200	N	N	N	13		Cortical adenoma	n	20431.6	1	1	0	0	1	0		3
D0599752	51	M	3	2	PR	1.74	92	30.3871	1.1	1.1	0.69212	L	195	100	N	N	N	10		Cortical adenoma	n	20766	1	0	0	0	0	2		3
D0496379	48	F	2	2	PR	1.63	83	31.2394	2	2	4.16	R	110	100	N	N	Bleeding	15		Cortical adenoma	n	24424.1	1	0	0	0	0	2		3
D0584783	71	M	4	2	PR	1.66	88	31.935	2	2	4.16	L	137	100	N	N	N	9		Cortical adenoma	n	28126	1	0	0	0	0	2		3
D0652732	35	F	0	1	PR	1.69	92	32.2118	2.5	2.5	8.125	L	180	100	N	N	N	13		Cortical adenoma	n	29484	1	0	0	0	0	2		3
D0460317	25	M	0	1	PR	1.69	91	31.8616	3.9	3.5	24.843	L	258	300	N	N	N	13		Cortical adenoma	n	22197	1	0	0	0	0	2		3
D0653303	27	F	0	1	PR	1.54	60	25.2994	4	3	18.72	L	150	20	N	N	N	11		Cortical adenoma	n	20041	1	1	0	0	0	1		3
D0489133	62	F	3	2	PR	1.61	74	28.5483	4	3	18.72	L	75	300	N	N	Fever	21		Cortical adenoma	n	33070.9	1	1	0	0	0	1		3
D0624124	40	F	1	1	PR	1.53	64	27.3399	4.5	3.4	27.0504	R	180	40	N	N	N	11		Cortical adenoma	n	19747	1	1	0	0	0	1		3
D0524994	62	M	3	2	PR	1.68	54	19.1327	5	4	41.6	R	120	50	N	N	N	11		Cortical adenoma	n	29840.2	1	1	0	0	1	0		3
D0493767	49	F	0	1	PR	1.61	62	23.9188	5	5	65	R	100	200	N	N	Bleeding	52		Cortical adenoma	n	31606.9	1	1	0	0	1	0		3
D0392190	43	M	0	1	PR	1.76	54	17.4329	5.9	4.8	70.6867	R	150	100	N	N	N	10		Cortical adenoma	n	4247.08	1	1	0	0	1	0		3
D0644361	32	F	0	1	PR	1.6	49	19.1406	6	4	49.92	L	180	100	N	N	N	14		Cortical adenoma	n	24025	1	1	0	0	1	0		3
D0469238	32	F	0	1	PR	1.61	52	20.061	6	5	78	R	145	50	N	N	N	12		Cortical adenoma	n	25796	1	1	0	0	1	0		3
D0645710	61	F	2	2	PR	1.65	60	22.0386	6	5	78	L	60	50	N	N	N	7		Cortical adenoma	n	16551	1	1	0	0	1	0		3
D0432631	72	F	5	3	PR	1.55	43	17.898	5.7	5.7	96.3004	R	195	150	N	N	N	28		Leiomyosarcoma	n	27270.5	0	1	0	1	1	0		3
D0488084	48	M	0	1	PR	1.76	94	30.3461	1.2	1.2	0.89856	L	180	200	N	N	N	7		Myeloid lipoma	n	21940.5	0	0	0	1	0	2		3
D0367278	41	M	0	1	PR	1.62	62	23.6244	5	4	41.6	R	80	400	N	N	N	7		Myeloid lipoma	n	16875	0	1	0	1	1	0		3
D0446700	62	M	4	3	PR	1.69	48	16.8061	5.7	4	47.424	R	95	50	N	N	N	10		Myeloid lipoma	n	23306	0	1	0	1	1	0		3
D0411245	67	F	3	2	PR	1.54	45.5	19.1854	6.3	5.7	106.437	L	145	50	N	N	N	24		Myeloid lipoma	n	19654.1	0	1	0	1	1	0		3
D0453598	45	F	2	1	PR	1.61	69	26.6193	1.8	1.3	1.58184	L	105	200	N	N	N	14		The hematoma	n	22786	0	0	0	2	0	1		3
D0462908	50	F	2	2	PR	1.6	59	23.0469	2	2	4.16	R	110	50	N	N	N	14		Ganglion cell neuroma	n	23466	2	0	0	2	0	0		4
D0656037	42	M	1	1	PR	1.64	55.5	20.635	2.5	2	5.2	L	65	200	N	N	N	11		Ganglion cell neuroma	n	23292	2	0	0	2	0	0		4
D0372775	24	M	0	1	PR	1.66	59	21.4109	3.5	3.5	22.295	R	71	100	N	N	N	8		Ganglion cell neuroma	n	15642.1	2	0	0	2	0	0		4
D0411918	57	M	2	2	PR	1.68	68	24.093	3.8	2.8	15.4918	R	180	50	N	N	N	24		Ganglion cell neuroma	n	26418.3	2	0	0	2	0	0		4
D0596572	62	M	3	2	PR	1.56	54	22.1893	3.9	3.6	26.2829	L	125	200	N	N	N	9		Ganglion cell neuroma	n	19583	2	0	0	2	0	0		4
D0513501	66	F	5	3	PR	1.56	62	25.4767	6.5	6	121.68	R	150	350	N	N	N	18		Cortical adenoma	n	27093.9	1	1	0	0	1	1		4
D0374664	53	F	4	3	PR	1.56	43	17.6693	7	6	131.04	L	133	100	N	N	N	16		Cortical adenoma	n	21565	1	2	0	0	1	0		4
D0655127	44	M	4	2	PR	1.72	84	28.3937	6	4.5	63.18	L	305	100	N	N	N	10		Cortical adenoma	n	24734	1	1	0	0	1	1		4
D0403111	49	F	0	1	PR	1.55	44	18.3143	3.7	3.6	24.935	L	119	50	N	N	N	12		Pheochromocytoma	n	15577	2	0	0	2	0	0		4
D0377636	66	F	3	2	PR	1.56	44	18.0802	2	2	4.16	L	120	100	N	N	Vomiting	10		Pheochromocytoma	n	18992.9	2	0	0	2	0	0		4
D0365005	24	M	0	1	PR	1.54	50	21.0828	2.5	2	5.2	R	112	100	N	N	N	26		Pheochromocytoma	n	17150.2	2	0	0	2	0	0		4
D0301241	25	F	0	1	PR	1.51	50	21.9289	2.5	2	5.2	R	100	200	N	N	N	20		Pheochromocytoma	n	20668	2	0	0	2	0	0		4
D0357651	69	F	4	2	PR	1.67	65	23.3067	2.5	2.5	8.125	L	60	300	N	N	N	17		Pheochromocytoma	n	22746.5	2	0	0	2	0	0		4
D0398061	37	M	0	1	PR	1.71	69	23.597	2.6	2.6	9.13952	R	229	100	N	N	N	30		Pheochromocytoma	n	18793.9	2	0	0	2	0	0		4
D0487390	44	F	1	1	PR	1.62	60	22.8624	3	2	6.24	R	170	100	N	N	N	12		Pheochromocytoma	n	20096	2	0	0	2	0	0		4
D0461309	51	F	1	1	PR	1.63	47	17.6898	3.2	3.2	17.0394	R	290	200	N	N	N	28		Pheochromocytoma	n	26153	2	0	0	2	0	0		4
D0432608	65	M	5	2	PR	1.71	70	23.939	3.5	2.8	14.2688	R	180	400	N	N	N	19		Pheochromocytoma	n	27664.5	2	0	0	2	0	0		4
D0426176	68	M	3	2	PR	1.66	62	22.4996	3.8	3.5	24.206	L	150	100	N	N	N	16		Pheochromocytoma	n	23479.2	2	0	0	2	0	0		4
D0651068	57	F	2	1	PR	1.57	66	26.7759	5	5	65	R	180	100	N	N	Infection	11		Myeloid lipoma	n	27089	0	1	0	1	1	1		4
D0656476	49	M	1	1	PR	1.65	74.5	27.3646	5	3.2	26.624	R	150	50	N	N	N	8		Myeloid lipoma	n	20297	0	1	0	1	1	1		4
D0521324	45	F	1	1	PR	1.62	70	26.6728	6	5	78	L	120	100	N	N	N	8		Myeloid lipoma	n	21185.4	0	1	0	1	1	1		4
D0375485	60	M	3	2	PR	1.66	60	21.7738	7.9	6.6	178.944	L	90	100	N	N	N	12		Myeloid lipoma	n	17150.2	0	2	0	1	1	0		4
D0633010	63	M	3	2	PR	1.65	60	22.0386	7.2	5.1	97.3814	R	290	50	N	N	N	13		Medulla adenoma	n	23571	0	2	0	1	1	0		4
D0485648	36	F	0	1	PR	1.58	41	16.4237	4	3	18.72	R	95	50	N	N	N	8		Ganglion cell neuroma	n	19409	2	1	0	2	0	0		5
D0512632	37	M	0	1	PR	1.67	64	22.9481	4	4	33.28	R	180	200	N	N	N	15		Ganglion cell neuroma	n	22833.5	2	1	0	2	0	0		5
D0651030	62	F	3	2	PR	1.51	42	18.4202	4.6	2.8	18.7533	R	70	100	N	N	N	11		Ganglion cell neuroma	n	20390	2	1	0	2	0	0		5
D0481108	26	M	0	1	PR	1.71	68	23.255	4.3	4	35.776	R	165	300	N	N	Bleeding	10		Sebaceous gland carcinoma	n	19415	2	1	0	2	0	0		5
D0520948	63	F	5	3	PR	1.6	60	23.4375	8	7	203.84	R	100	100	N	N	N	12		Cortical adenoma	n	22797.8	1	2	0	0	2	0		5
D0507425	50	F	2	2	PR	1.54	61	25.721	2.5	2.5	8.125	L	120	100	N	N	N	11		Pheochromocytoma	n	22862.8	2	0	0	2	0	1		5
D0375758	49	M	0	1	PR	1.69	76	26.6097	3.5	3	16.38	R	145	250	N	N	N	10		Pheochromocytoma	n	22921.8	2	0	0	2	0	1		5
D0518408	60	F	2	2	PR	1.51	48	21.0517	4	4	33.28	R	100	150	N	N	N	19		Pheochromocytoma	n	35834.9	2	1	0	2	0	0		5
D0448307	51	M	2	1	PR	1.74	48	15.8541	4.3	3.7	30.6108	R	155	150	N	N	N	12		Pheochromocytoma	n	21727	2	1	0	2	0	0		5
D0619889	30	F	0	1	PR	1.61	48.5	18.7107	4.6	3.7	32.7465	R	150	50	N	N	N	9		Pheochromocytoma	n	25837	2	1	0	2	0	0		5
D0418657	38	F	0	1	PR	1.62	63	24.0055	4.7	3.4	28.2526	R	200	200	N	N	Infection	23		Pheochromocytoma	n	22586.8	2	1	0	2	0	0		5
D0470052	53	F	2	2	PR	1.62	51	19.433	7.5	7	191.1	L	200	250	N	N	N	19		The hematoma	n	33184	0	2	0	2	1	0		5
D0470092	63	M	5	3	PR	1.67	57	20.4382	5.3	3.7	37.7296	L	145	150	N	N	Bleeding	16		Ganglion cell neuroma	n	24940	2	1	0	2	1	0		6
D0414259	24	F	0	1	PR	1.64	47	17.4747	5.6	3.9	44.2915	R	220	200	Y	N	N	24		Ganglion cell neuroma	n	30571.6	2	1	0	2	1	0		6
D0638199	29	M	0	1	PR	1.64	55	20.4491	6.8	5	88.4	L	115	100	N	N	N	12		Ganglion cell neuroma	n	23721	2	1	0	2	1	0		6
D0365101	73	M	6	3	PR	1.56	55	22.6003	5	5	65	R	80	300	N	N	N	31		Sebaceous gland carcinoma	n	21419.9	2	1	0	2	1	0		6
D0376114	30	F	0	1	PR	1.51	62	27.1918	8.5	7.8	268.913	R	208	150	N	N	N	28		Cortical adenoma	n	20134.1	1	2	0	0	2	1		6
D0444905	48	M	2	1	PR	1.73	82	27.3982	4.5	4	37.44	L	130	200	N	N	Low blood pressure	16		Pheochromocytoma	n	26519	2	1	0	2	0	1		6
D0440544	56	M	2	2	PR	1.62	63	24.0055	5.1	4.5	53.703	L	176	100	N	N	N	16		Pheochromocytoma	n	25508	2	1	0	2	1	0		6
D0602424	62	F	3	2	PR	1.45	36.5	17.3603	5.5	5	71.5	R	165	100	N	有	N	15		Pheochromocytoma	n	32620	2	1	0	2	1	0		6
D0458394	60	F	3	2	PR	1.56	49	20.1348	5.5	4.8	65.8944	L	165	150	N	N	N	15		Pheochromocytoma	n	29871	2	1	0	2	1	0		6
D0414637	52	M	2	2	PR	1.56	53	21.7784	6	6	112.32	R	150	150	Y	N	N	15		Pheochromocytoma	n	19866.1	2	1	0	2	1	0		6
D0413185	63	M	4	2	PR	1.67	50	17.9282	6.8	5	88.4	R	180	250	N	N	N	13		Pheochromocytoma	n	19399.4	2	1	0	2	1	0		6
D0355014	70	M	6	3	PR	1.71	75	25.6489	6	5	78	R	98	100	N	N	N	17		Ganglion cell neuroma	n	24976.5	2	1	0	2	1	1		7
D0365526	53	F	1	1	PR	1.54	58	24.4561	7	5.8	122.45	R	138	200	N	N	N	22		Ganglion cell neuroma	n	18091.7	2	2	0	2	1	0		7
D0624743	31	F	0	1	PR	1.61	52	20.061	7	5.5	110.11	L	295	200	N	N	N	12		Pheochromocytoma	n	27855	2	2	0	2	1	0		7
D0356405	29	F	0	1	PR	1.55	50	20.8117	7	5.5	110.11	R	143	200	N	N	N	19		Pheochromocytoma	n	22025	2	2	0	2	1	0		7
D0523356	31	M	0	1	PR	1.64	67	24.9108	8	6	149.76	R	100	150	N	N	N	9		Ganglion cell neuroma	n	25082	2	2	0	2	2	0		8
D0523612	27	F	0	1	PR	1.51	42	18.4202	9	9	379.08	L	210	100	N	N	N	24		Ganglion cell neuroma	n	30146.3	2	2	0	2	2	0		8
D0506012	28	F	1	1	PR	1.63	60	22.5827	10	4	83.2	R	170	100	N	N	Bleeding	21		Ganglion cell neuroma	n	16086.1	2	2	0	2	2	0		8
D0655678	50	M	1	1	PR	1.64	53	19.7055	9	8	299.52	R	155	200	N	N	N	16		Pheochromocytoma	Protruding envelope	29920	2	2	0	2	2	0		8
D0360738	62	M	3	2	PR	1.53	45	19.2234	8.5	1.8	14.3208	R	155	300	N	N	N	14		Pheochromocytoma	n	22151.9	2	2	0	2	2	0		8
D0520352	34	F	0	1	PR	1.43	42	20.5389	10	5	130	R	180	500	N	N	N	22		Pheochromocytoma	n	41678.8	2	2	0	2	2	0		8

## Sheet: RRA
MRN	Age (year)	Gender	Age factored Charlson comorbidity scoring system	ASA score	Approach	Height (m)	weight (kg)	BMI	Tumor, long axis	Tumor, short axis	Tumor volume(cm^3)	Tumor laterality	OT(min)	EBL(ml)	Transfusion	Conversion	complication	Hospital stay (d)	post-op hospital stay	Pathology	Total cost	A	D	R	E	N	A	L	Adrenal Score
D0706726	57	F	2	2	PR	1.59	78	30.8532	14	9	589.68	L	150	200	n	n	n	17		Myeloid lipoma		0	2	0	1	2	2	L	7
D0706726	57	M	0	1	PR	1.72	78	26.3656	12.1	10.8	733.899	L	230	150	n	n	n	17		Myeloid lipoma	48895.4	0	2	0	1	2	1	L	6
D0731285	26	F	0	1	PR	1.61	70	27.0051	12	7	305.76	R	210	200	n	n	n	13		Adrenal cyst		0	2	0	0	2	1	R	5
D0721146	40	F	1	1	PR	1.58	73	29.2421	12	8.5	450.84	L	220	300	n	n	n	22		Pheochromocytoma		2	2	0	2	1	1	L	8
D0726981	64	M	3	3	PR	1.69	49	17.1563	11	10	572	L	170	60	n	n	n	19		Cortical adenoma		1	2	0	0	2	0	L	5
D0726981	64	F	3	3	PR	1.54	49	20.6612	11	9	463.32	L	130	150	n	n	Adrenal crisis	19		Cortical adenoma	54825.9	1	2	1	1	2	0	L	7
D0806666	37	F	1	0	PR	1.53	45	19.2234	10	8	332.8	L	120	200	n	n	n	13		Hamartoma with cystic change	42406.6	2	2	1	2	2	0	L	9
D0768720	57	F	2	2	PR	1.58	75	30.0433	9	2.7	34.1172	L	180	200	n	n	n	14		Diffuse large B-cell lymphoma		0	2	0	0	2	2	L	6
D0732986	53	M	2	3	PR	1.68	77	27.2817	8	2.5	26	L	140	100	n	n	n	16		Myeloid lipoma	38958.9	0	2	2	2	2	1	L	9
D0721011	63	F	3	2	PR	1.54	45	18.9745	7.7	6.5	169.169	L	240	100	n	n	n	27		Diffuse large B-cell lymphoma	64433	2	2	2	1	2	0	L	9
D0731285	26	F	0	1	PR	1.68	70	24.8016	7.4	6.7	172.737	R	210	200	n	n	n	13		Adrenal cyst	42360.5	0	2	0	0	2	0	R	4
D0721149	48	M	2	2	PR	1.56	61	25.0657	7.4	5.2	104.05	R	120	50	n	n	n	14		Myeloid lipoma		0	2	0	1	1	1	R	5
D0721149	48	F	2	1	PR	1.55	61	25.3902	7.4	5.2	104.05	R	150	200	n	n	n	14		Myeloid lipoma		0	2	2	1	2	1	R	8
D0726602	45	M	1	1	PR	1.66	69	25.0399	7	5.5	110.11	R	180	150	n	n	n	13		Myeloid lipoma		0	1	0	1	0	1	R	3
D0658776	25	M	0	1	PR	1.76	70	22.5981	7	6	131.04	R	230	60	n	n	n	25		Pheochromocytoma	48833	2	1	0	2	0	0	R	5
D0783490	66	M	3	3	PR	1.7	65	22.4913	7	2.5	22.75	R	120	50	n	n	n	21		Cortical adenoma	42038	1	1	1	1	2	0	R	6
D0669006	56	M	2	1	PR	1.68	73	25.8645	6.5	4	54.08	L	150	100	n	n	n	14		Cortical adenoma		0	1	1	1	2	1	L	6
D0786145	43	M	1	2	PR	1.65	70.5	25.8953	6.5	4.5	68.445	L	190	150	n	n	n	11		Pheochromocytoma		2	1	1	2	2	1	L	9
D0679946	18	F	0	0	PR	1.56	41	16.8475	6.4	4.5	67.392	R	120	50	n	n	n	8		Adrenal cyst	37223.2	0	1	0	0	2	0	R	3
D0740662	45	M	1	1	PR	1.54	56	23.6128	6	1.5	7.02	L	120	100	n	n	n	28		Pheochromocytoma	58744.1	2	1	2	2	2	0	L	9
D0825125	48	M	1	2	PR	1.62	61	23.2434	5.7	2.8	23.2378	R	110	50	n	n	n	8		Adrenal cyst		0	1	0	0	2	0	R	3
D0739839	42	F	2	2	PR	1.6	61.5	24.0234	5.7	5.1	77.0936	R	190	150	n	n	n	14		Pheochromocytoma	47458.2	2	1	0	2	2	0	R	7
D0766299	41	F	2	2	PR	1.49	65	29.278	5.6	5.3	81.7981	R	200	200	n	n	n	21		Pheochromocytoma	50965.7	2	1	0	2	1	1	R	7
D0676345	51	M	3	2	PR	1.73	72	24.0569	4.9	4	40.768	L	390	50	n	n	n	16		Pheochromocytoma	38765.2	2	1	0	2	1	0	L	6
D0795061	44	F	2	1	PR	1.63	59	22.2063	4.7	3.3	26.6152	R	90	50	n	n	n	13		Cortical adenoma		0	1	0	0	1	0	R	2
D0729929	37	F	1	0	PR	1.57	52	21.0962	4.7	3.9	37.1732	L	90	50	n	n	n	11		Pheochromocytoma		2	1	0	2	2	0	L	7
D0693834	57	F	1	1	PR	1.66	56	20.3223	4.5	2.8	18.3456	R	200	50	n	n	n	14		Cortical adenoma	37560.9	1	1	0	0	0	0	R	2
D0706652	54	M	1	1	PR	1.67	70	25.0995	4.5	3	21.06	R	120	50	n	n	n	19		Cortical adenoma		1	1	0	0	0	1	R	3
D0682445	47	M	2	1	PR	1.71	68	23.255	4.5	0.6	0.8424	R	125	50	n	n	n	14		Cortical adenoma		1	1	1	0	1	0	R	4
D0791160	43	F	1	1	PR	1.51	43	18.8588	4.5	4.1	39.3354	R	180	150	n	n	n	17		Pheochromocytoma	49358.2	2	1	2	2	1	0	R	8
D0658444	63	F	5	3	PR	1.56	52	21.3675	4.3	1.8	7.24464	R	120	50	n	n	n	15		The hematoma	41097.4	0	1	0	1	0	0	R	2
D0738474	25	F	0	0	PR	1.58	58	23.2335	4.3	2.7	16.3004	L	360	1500	n	y	Blood transfusion	25		PNET	85789.4	2	1	2	2	2	0	L	9
D0708938	45	M	1	1	PR	1.66	61.5	22.3182	4.1	3.6	27.6307	L	110	100	n	n	n	9		Pheochromocytoma		2	1	0	2	1	0	L	6
D0661716	58	M	2	2	PR	1.73	66	22.0522	4	2.7	15.1632	L	240	200	n	n	n	17		Cortical adenoma	39522.6	1	0	0	0	0	0	L	1
D0751705	50	M	2	2	PR	1.5	53	23.5556	4	1	2.08	R	120	50	n	n	n	15		Nodular hyperplasia of corticomedulla		0	0	0	0	1	0	R	1
D0792276	31	F	0	1	PR	1.53	45	19.2234	4	1.8	6.7392	L	120	50	n	n	n	11		Cortical adenoma	44512.9	1	0	0	0	0	0	L	1
D0731372	32	F	0	0	PR	1.68	67	23.7387	4	2	8.32	R	110	200	n	n	n	20		Cortical adenoma		1	0	0	0	1	0	R	2
D0685118	25	F	0	1	PR	1.56	52	21.3675	4	2.5	13	R	150	50	n	n	n	17		Cortical adenoma	40587.2	1	1	0	0	0	0	R	2
D0737981	32	F	0	1	PR	1.66	73	26.4915	4	2.5	13	L	130	50	n	n	Infection of incision	12		Cortical adenoma	44398.9	1	0	0	0	0	1	L	2
D0754509	57	M	1	2	PR	1.6	52	20.3125	4	0.5	0.52	L	100	20	n	n	n	16		Pheochromocytoma		2	0	0	0	1	0	L	3
D0679161	50	F	1	1	PR	1.56	60	24.6548	4	2	8.32	R	240	60	n	n	n	13		Cortical adenoma	44203.5	1	1	0	0	1	0	R	3
D0801760	61	M	2	3	PR	1.68	62	21.9671	4	4	33.28	R	170	200	n	n	n	17		Pheochromocytoma		2	0	0	0	1	0	R	3
D0684524	53	F	3	2	PR	1.66	65	23.5883	4	3.5	25.48	R	90	200	n	n	n	16		Pheochromocytoma		2	1	0	2	1	0	R	6
D0661192	34	F	0	0	PR	1.54	54	22.7694	3.9	3.4	23.4437	L	175	100	n	n	n	4		The hematoma	37260.1	2	0	0	1	0	0	L	3
D0740686	55	M	3	3	PR	1.68	59	20.9042	3.6	3.1	17.9899	R	95	50	n	n	n	15		Pheochromocytoma		2	0	0	2	1	0	R	5
D0684524	52	M	0	1	PR	1.57	65	26.3702	3.6	3	16.848	R	230	50	n	n	n	14		Pheochromocytoma	39057.4	2	0	0	2	0	1	R	5
D0755123	62	F	1	3	PR	1.56	67	27.5312	3.5	1.5	4.095	L	110	50	n	n	n	13		Cortical adenoma		0	0	0	0	0	1	L	1
D0712444	55	F	2	2	PR	1.52	57	24.6711	3.5	0.6	0.6552	L	100	50	n	n	n	12		Cortical adenoma	44398.9	1	0	0	0	0	0	L	1
D0789538	39	F	1	1	PR	1.51	51	22.3674	3.5	1	1.82	R	120	50	n	n	n	18		Cortical adenoma		1	0	0	0	1	0	R	2
D0768603	63	M	2	1	PR	1.68	64	22.6757	3.5	2	7.28	R	135	100	n	n	n	12		Adrenal cyst		0	0	1	2	1	0	R	4
D0679529	50	M	2	1	PR	1.74	79	26.0933	3.3	2.6	11.6002	L	175	100	n	n	n	11		Cortical adenoma		1	0	0	0	0	1	L	2
D0709792	71	M	4	3	PR	1.61	40	15.4315	3.3	1.9	6.19476	R	150	100	n	n	n	16		Pheochromocytoma	49511.4	2	0	0	2	1	0	R	5
D0778933	58	F	3	1	PR	1.55	55	22.8928	3.3	2.5	10.725	R	95	150	n	n	n	17		Mixed pheochromocytoma		2	0	0	2	1	0	R	5
D0747959	68	F	3	3	PR	1.6	46.5	18.1641	3.1	2.4	9.28512	R	120	50	n	n	n	14		Pheochromocytoma		2	0	0	0	1	0	R	3
D0767270	68	F	4	2	PR	1.57	79.5	32.2528	3.1	1.8	5.22288	R	110	50	n	n	n	9		Cortical adenoma		1	0	0	0	1	2	R	4
D0699468	57	M	2	1	PR	1.71	53	18.1252	3	2.5	9.75	L	120	100	n	n	n	22		Cortical adenoma		1	0	0	0	0	0	L	1
D0698772	21	F	0	1	PR	1.51	45	19.736	3	2	6.24	L	110	20	n	n	n	7		Adrenal cyst	43290	1	0	0	0	0	0	L	1
D0796146	44	F	1	1	PR	1.6	54	21.0938	3	1	1.56	L	100	50	n	n	n	12		Cortical adenoma	40320.9	1	0	0	0	0	0	L	1
D0721851	43	M	1	2	PR	1.7	60	20.7612	3	1.5	3.51	R	85	200	n	n	n	21		Cortical adenoma	44826.7	1	0	0	0	0	0	R	1
D0752688	49	F	1	1	PR	1.53	66	28.1943	3	2	6.24	L	65	20	n	n	n	16		Hyperplasia of cortex	45222.4	1	0	0	0	0	1	L	2
D0684527	29	M	0	1	PR	1.67	77.5	27.7887	3	2.5	9.75	L	140	50	n	n	n	11		Myeloid lipoma	44542.4	0	0	0	1	0	1	L	2
D0752524	44	F	1	1	PR	1.61	70	27.0051	3	1	1.56	R	80	50	n	n	n	29		Cortical adenoma		1	0	0	0	1	1	R	3
D0728500	58	F	2	3	PR	1.53	69	29.4758	3	2	6.24	R	90	50	n	n	n	11		Cortical adenoma	42798.8	1	0	0	0	1	1	R	3
D0676345	58	F	1	1	PR	1.54	50	21.0828	3	3	14.04	R	200	50	n	n	n	14		Pheochromocytoma	39087.4	2	0	0	2	0	0	R	4
D0701547	44	M	0	1	PR	1.66	72	26.1286	2.9	2.3	7.97732	L	210	50	n	n	n	15		Cortical adenoma	49421	1	0	0	0	0	1	L	2
D0701683	40	F	1	1	PR	1.56	53.5	21.9839	2.8	2.5	9.1	R	110	50	n	n	n	15		Cortical adenoma		1	0	0	0	0	0	R	1
D0702980	42	M	1	1	PR	1.58	59	23.634	2.8	2.2	7.04704	R	100	50	n	n	n	12		Cortical adenoma		1	0	0	0	0	0	R	1
D0733680	51	F	1	2	PR	1.54	73	30.7809	2.8	1.4	2.85376	R	180	200	n	n	n	14		Cortical adenoma		1	0	0	0	0	2	R	3
D0696100	64	M	4	2	PR	1.54	44	18.5529	2.6	1.9	4.88072	R	220	10	n	n	n	10		Cortical adenoma	48305	1	0	0	0	0	0	R	1
D0702980	62	M	6	3	PR	1.63	59	22.2063	2.5	2.4	7.488	R	160	50	n	n	n	20		Cortical adenoma	42662.5	1	0	0	0	0	0	R	1
D0699468	57	F	5	3	PR	1.51	53	23.2446	2.5	2	5.2	L	150	30	n	n	n	21		Cortical adenoma	37459.4	1	0	0	0	0	0	L	1
D0794636	32	M	1	1	PR	1.65	71	26.079	2.5	2.5	8.125	L	200	200	n	n	n	10		Cortical adenoma		0	0	0	0	0	1	L	1
D0802365	55	M	1	2	PR	1.75	76	24.8163	2.5	2.1	5.733	R	40	5	n	n	n	21		Cortical adenoma		1	0	0	0	0	0	R	1
D0678125	51	F	3	2	PR	1.53	63	26.9127	2.5	2	5.2	R	210	30	n	n	n	17		Cortical adenoma	43029	1	0	0	0	0	1	R	2
D0674685	58	F	1	1	PR	1.51	52	22.806	2.5	2.3	6.877	R	110	50	n	n	n	19		Pheochromocytoma	38865.5	2	0	0	2	0	0	R	4
D0698045	63	M	5	3	PR	1.62	63	24.0055	2.3	2.2	5.78864	L	120	50	n	n	n	12		Cortical adenoma	50601.3	1	0	0	0	0	0	L	1
D0706652	54	F	1	1	PR	1.52	70	30.2978	2.3	1.9	4.31756	R	200	50	n	n	n	19		Cortical adenoma	46446.3	1	0	0	0	0	2	R	3
D0701547	44	M	1	0	PR	1.71	72	24.623	2.2	1.6	2.92864	L	200	50	n	n	n	12		Cortical adenoma	35962.7	1	0	0	0	0	0	L	1
D0735632	58	F	2	3	PR	1.54	53	22.3478	2.2	1.3	1.93336	L	75	100	n	n	n	12		Adrenal cyst	39540.3	1	0	0	0	0	0	L	1
D0754508	46	M	3	1	PR	1.73	75	25.0593	2.2	1	1.144	R	100	50	n	n	n	14		Adrenal cyst	25005.7	0	0	0	0	0	1	R	1
D0704636	18	F	0	1	PR	1.72	51	17.239	2	1.5	2.34	L	90	5	n	n	n	21		Cortical adenoma		1	0	0	0	0	0	L	1
D0684113	46	M	0	1	PR	1.67	68.5	24.5617	2	2	4.16	L	120	20	n	n	n	9		Cortical adenoma	39885.1	1	0	0	0	0	0	L	1
D0667147	35	F	1	1	PR	1.58	60	24.0346	2	1.8	3.3696	L	291	50	n	n	n	14		Cortical adenoma		1	0	0	0	0	0	L	1
D0747296	46	F	2	1	PR	1.55	51	21.2279	2	1	1.04	L	60	10	n	n	n	21		Cortical adenoma	42147.3	1	0	0	0	0	0	L	1
D0707366	49	F	1	1	PR	1.64	75	27.8852	2	2	4.16	R	100	50	n	n	n	14		Cortical adenoma		1	0	0	0	0	1	R	2
D791057	44	F	1	1	PR	1.53	60	25.6312	2	0.7	0.5096	R	50	50	n	n	n	20		Cortical adenoma		1	0	0	0	0	1	R	2
D0707366	49	M	2	1	PR	1.72	75	25.3515	2	0.5	0.26	R	200	50	n	n	n	14		Cortical adenoma	45291	1	0	0	0	0	1	R	2
D0774982	60	M	3	3	PR	1.76	81	26.1493	2	1.2	1.4976	R	120	20	n	n	n	11		Cortical adenoma		1	0	0	0	0	1	R	2
D0729905	37	M	1	0	PR	1.68	75	26.5731	2	1.7	3.0056	L	120	50	n	n	n	22		Cortical adenoma	46737.6	1	0	0	0	0	1	L	2
D0671073	60	M	4	2	PR	1.69	85	29.7609	2	1.8	3.3696	R	365	50	n	n	n	15		Cortical adenoma	41097.1	1	0	0	0	0	1	R	2
D0747102	32	F	1	1	PR	1.6	51	19.9219	2	1.3	1.7576	L	150	50	n	n	n	14		Pheochromocytoma	48403.2	2	0	0	2	0	0	L	4
D0701683	40	F	3	1	PR	1.55	53.5	22.2685	1.8	1.3	1.58184	R	150	50	n	n	n	13		Cortical adenoma	41461	1	0	0	0	0	0	R	1
D0785299	34	F	0	1	PR	1.6	50	19.5312	1.7	1.3	1.49396	L	90	30	n	n	n	13		Cortical adenoma	44387.1	1	0	0	0	0	0	L	1
D0707366	49	M	1	1	PR	1.72	75	25.3515	1.6	1.6	2.12992	R	200	50	n	n	n	12		Cortical adenoma	37824.3	1	0	0	0	1	1	R	3
D0707764	39	M	0	1	PR	1.7	50.5	17.474	1.5	1	0.78	R	90	5	n	n	n	18		Cortical adenoma		1	0	0	0	0	0	R	1
D0741017	67	M	3	3	PR	1.72	60	20.2812	1.5	1.2	1.1232	L	115	50	n	n	n	20		Cortical adenoma	50445.5	1	0	0	0	0	0	L	1
D0769760	47	F	2	1	PR	1.61	49	18.9036	1.5	1.3	1.3182	R	80	100	n	n	n	12		Cortical adenoma	42059.1	1	0	0	0	0	0	R	1
D0578074	65	M	4	2	PR	1.61	48	18.5178	1.5	1.3	1.3182	L	100	50	n	n	n	13		Cortical adenoma	41097.4	1	0	0	0	0	0	L	1
D0741042	47	F	2	1	PR	1.67	52	18.6453	1.4	1	0.728	L	150	50	n	n	n	11		Cortical adenoma	44512.9	1	0	0	0	0	0	L	1
D0746752	54	M	2	2	PR	1.69	62	21.7079	1.3	1	0.676	L	40	10	n	n	n	15		Cortical adenoma	40439.2	1	0	0	0	0	0	L	1
D0667412	41	F	1	1	PR	1.62	78	29.7211	1.3	0.7	0.33124	R	106	50	n	n	n	13		Cortical adenoma	36697.5	1	0	0	0	0	1	R	2
D0736383	43	F	1	3	PR	1.56	60	24.6548	1.2	1	0.624	L	100	50	n	n	Hypertension crisis	25		Cortical adenoma	54397	1	0	0	0	0	0	L	1
D0578074	65	M	3	2	PR	1.51	48	21.0517	1.2	0.9	0.50544	L	100	50	n	n	n	13		Cortical adenoma	37571.8	1	0	0	0	0	0	L	1
D0659739	58	F	2	2	PR	1.56	75	30.8185	1.2	1.2	0.89856	R	210	20	n	n	n	18		Cortical adenoma	45291	1	0	0	0	0	2	R	3
D0790367	33	F	0	0	PR	1.54	71	29.9376	0.5	0.3	0.0234	L	30	50	n	n	n	21		Cortical nodular hyperplasia		1	0	0	0	0	1	L	2
