# Supplementary material for: The ADRENAL score: A comprehensive scoring system for standardized evaluation of adrenal tumor
Source: Front Endocrinol (Lausanne). 2022 Nov 24;13:1073082. doi: 10.3389/fendo.2022.1073082 (PMC9730271; doi:10.3389/fendo.2022.1073082)
Supplement: Supplementary file 6 [file DataSheet_3.xlsx]

## Sheet: LRA
MRN	Name	Age (year)	Gender	Age factored Charlson comorbidity scoring system	ASA score	Approach	Height (m)	weight (kg)	BMI	Tumor, long axis	Tumor, short axis	Tumor volume(cm^3)	Tumor laterality	OT(min)	EBL(ml)	Transfusion	Conversion	complication	Hospital stay (d)	postoperative hospital stay	Pathology	PSM	perioperative	Total cost	A	D	R	E	N	A	L	Adrenal Score
D0383450	柴七梅	37	女	0	1	PR	1.61	55	21.2183	1	0.5	0.13	R	107	200	否	否	无	14		皮脂腺瘤	无		19396.5	1	0	0	0	0	0		1
D0376760	曹秋顺	62	女	2	2	PR	1.51	45	19.736	1.5	1.5	1.755	L	30	100	否	否	无	12		皮脂腺瘤	无		17624.6	1	0	0	0	0	0		1
D0382636	邬海艳	42	女	1	1	PR	1.59	54	21.3599	1.5	1.2	1.1232	R	66	50	否	否	无	20		皮脂腺瘤	无		16774.9	1	0	0	0	0	0		1
D0373431	詹秀云	60	女	2	2	PR	1.61	60	23.1473	1.5	1.5	1.755	L	162	300	否	否	无	14		皮脂腺瘤	无		22022.9	1	0	0	0	0	0		1
D0491524	刘林英	48	女	2	1	PR	1.55	52	21.6441	2	1.5	2.34	L	130	100	否	否	无	11		皮脂腺瘤	无	控制血压	26766.5	1	0	0	0	0	0		1
D0394241	张兰秀	47	女	3	2	PR	1.55	60	24.974	2	1.8	3.3696	R	145	400	否	否	无	22		皮脂腺瘤	无		19144	1	0	0	0	0	0		1
D0489904	韩爱英	50	女	2	2	PR	1.64	52	19.3337	2.5	2	5.2	L	150	100	否	否	发热	24		皮脂腺瘤	无	控制血压/氢化可的松/西普乐	30382.2	1	0	0	0	0	0		1
D0511301	葛晒英	57	女	2	2	PR	1.53	55	23.4952	2.5	2	5.2	L	100	100	否	否	无	10		皮脂腺瘤	无	控制血压	22356.2	1	0	0	0	0	0		1
D0394050	王伍枝	59	女	2	2	PR	1.7	54	18.6851	3	2	6.24	R	70	100	否	否	无	17		皮脂腺瘤	无		22362.1	1	0	0	0	0	0		1
D0391662	张水媛	60	女	2	2	PR	1.5	51	22.6667	3	2	6.24	L	80	100	否	否	无	11		皮脂腺瘤	无		21971.2	1	0	0	0	0	0		1
D0376335	罗保如	60	男	3	2	PR	1.7	69	23.8754	3	2	6.24	R	165	80	否	否	无	16		皮脂腺瘤	无		23310	1	0	0	0	0	0		1
D0429226	陈灿群	42	女	0	1	PR	1.61	64	24.6904	0.8	0.7	0.20384	L	226	500	否	否	否	15		皮质腺瘤	无	无	18491.4	1	0	0	0	0	0		1
D0472846	汪泱	55	女	2	2	PR	1.53	40.5	17.301	1	0.9	0.4212	R	60	50	否	否	无	32		皮质腺瘤	无	控制血压	34579	1	0	0	0	0	0		1
D0403221	王庆华	35	女	0	1	PR	1.58	53	21.2306	1	0.8	0.3328	L	111	20	否	否	否	10		皮质腺瘤	无	无	14073.1	1	0	0	0	0	0		1
D0650624	曾迎春	44	女	2	2	PR	1.55	54	22.4766	1	1	0.52	L	100	50	否	否	无	7		皮质腺瘤	无		19876.1	1	0	0	0	0	0		1
D0396853	黎斌	38	男	0	1	PR	1.7	69	23.8754	1	0.9	0.4212	L	80	20	否	否	术后感染（环丙沙星）	16		皮质腺瘤	无	无	19205.9	1	0	0	0	0	0		1
D0455478	李桂生	69	男	5	3	PR	1.7	69	23.8754	1	1	0.52	L	90	50	否	否	无	12		皮质腺瘤	无	控制血压	20454	1	0	0	0	0	0		1
D0518574	杨卫文	41	男	0	1	PR	1.63	65	24.4646	1	1	0.52	L	150	50	否	否	无	9		皮质腺瘤	无	控制血压	20046.7	1	0	0	0	0	0		1
D0472325	张小春	38	女	1	1	PR	1.65	49	17.9982	1.1	0.6	0.20592	R	85	100	否	否	无	14		皮质腺瘤	无	控制血压	23510	1	0	0	0	0	0		1
D0403423	彭梅云	49	女	1	2	PR	1.68	47	16.6525	1.2	1	0.624	L	80	50	否	否	否	9		皮质腺瘤	无	无	14921.3	1	0	0	0	0	0		1
D0422706	李福英	27	女	0	1	PR	1.56	42	17.2584	1.2	0.8	0.39936	L	74	100	否	否	否	11		皮质腺瘤	无	术后硝苯地平	18585.3	1	0	0	0	0	0		1
D0398135	蒋茶香	56	女	1	2	PR	1.54	55	23.1911	1.2	1	0.624	L	155	100	否	否	否	9		皮质腺瘤	无	无	1662.36	1	0	0	0	0	0		1
D0429849	涂传润	59	男	2	2	PR	1.69	69	24.1588	1.2	1.2	0.89856	R	99	200	否	否	否	11		皮质腺瘤	无	无	20363	1	0	0	0	0	0		1
D0495961	熊小彩	39	女	1	1	PR	1.54	51	21.5045	1.3	1.2	0.97344	L	80	50	否	否	无	22		皮质腺瘤	无	控制血压	24325.3	1	0	0	0	0	0		1
D0482712	李喜梅	62	女	3	2	PR	1.55	45	18.7305	1.5	1.1	0.9438	L	160	100	否	否	无	21		皮质腺瘤	无	控制血压	24406	1	0	0	0	0	0		1
D0490301	周桂红	35	女	1	1	PR	1.53	45	19.2234	1.5	1	0.78	R	180	100	否	否	无	10		皮质腺瘤	无	控制血压	22115.1	1	0	0	0	0	0		1
D0517953	郑荷英	39	女	1	1	PR	1.6	52	20.3125	1.5	1.5	1.755	R	120	50	否	否	无	18		皮质腺瘤	无	控制血压	25744.3	1	0	0	0	0	0		1
D0410518	袁四红	68	女	4	2	PR	1.41	41	20.6227	1.5	1.5	1.755	L	112	300	否	否	否	21		皮质腺瘤	无	术前补钾	18924.4	1	0	0	0	0	0		1
D0380998	舒国琴	63	女	4	3	PR	1.54	50	21.0828	1.5	1.5	1.755	L	73	100	否	否	无	14		皮质腺瘤	无		15292.5	1	0	0	0	0	0		1
D0476850	陈琴	31	女	0	1	PR	1.61	55	21.2183	1.5	1	0.78	L	147	200	否	否	感染发热	13		皮质腺瘤	无	控制血压	24420	1	0	0	0	0	0		1
D0404546	刘玉华	47	女	1	1	PR	1.64	60	22.3081	1.5	1.3	1.3182	R	137	100	否	否	否	15		皮质腺瘤	无	无	17400	1	0	0	0	0	0		1
D0406832	李细女	34	女	0	1	PR	1.54	53	22.3478	1.5	1.5	1.755	R	65	50	否	否	否	20		皮质腺瘤	无	无	16057.4	1	0	0	0	0	0		1
D0655428	彭冬花	45	女	0	1	PR	1.45	50	23.7812	1.5	1.3	1.3182	R	100	100	否	否	感染	11		皮质腺瘤	无	无	28099	1	0	0	0	0	0		1
D0485255	陈丽娜	36	女	0	1	PR	1.61	62.5	24.1117	1.5	1	0.78	L	100	100	否	否	无	7		皮质腺瘤	无	控制血压	15783	1	0	0	0	0	0		1
D0421150	张志文	61	男	3	2	PR	1.67	67.5	24.2031	1.5	1.5	1.755	L	160	100	否	否	否	7		皮质腺瘤	无	无	18804.7	1	0	0	0	0	0		1
D0390141	姜帅定	45	女	0	1	PR	1.45	52.5	24.9703	1.5	1.5	1.755	L	115	100	否	否	无	36		皮质腺瘤	无		17885	1	0	0	0	0	0		1
D0645810	张少杰	44	女	2	2	PR	1.67	56.5	20.2589	1.6	1.4	1.63072	R	125	100	否	否	无	12		皮质腺瘤	无		20784	1	0	0	0	0	0		1
D0452094	帅丽	29	女	0	1	PR	1.68	48	17.0068	1.7	1.4	1.73264	R	120	50	否	否	无	13		皮质腺瘤	无	控制血压	25005	1	0	0	0	0	0		1
D0482889	杨春宜	38	女	1	1	PR	1.57	49	19.8791	1.7	1.1	1.06964	R	125	60	否	否	无	13		皮质腺瘤	无	控制血压	24884	1	0	0	0	0	0		1
D0427281	周金花	46	女	2	1	PR	1.6	58	22.6562	1.7	1	0.884	L	117	200	否	否	否	12		皮质腺瘤	无	无	14328.1	1	0	0	0	0	0		1
D0469483	张九秀	41	女	0	1	PR	1.62	42	16.0037	1.8	1.1	1.13256	L	110	100	否	否	无	16		皮质腺瘤	无	控制血压	13390	1	0	0	0	0	0		1
D0435517	吴红梅	41	女	0	1	PR	1.54	46	19.3962	1.8	1.8	3.03264	L	145	80	否	否	否	11		皮质腺瘤	无	无	19251.5	1	0	0	0	0	0		1
D0108102	李佩景	40	女	1	1	PR	1.7	70	24.2215	1.8	1.6	2.39616	L	145	20	否	否	否	19		皮质腺瘤	无	无	18581.9	1	0	0	0	0	0		1
D0654821	姚奇波	44	男	3	2	PR	1.67	69	24.7409	1.8	1.5	2.106	L	190	100	否	否	无	10		皮质腺瘤	无	无	27036	1	0	0	0	0	0		1
D0366642	师立刚	64	男	5	2	PR	1.55	42	17.4818	2	1	1.04	L	80	200	否	否	无	14		皮质腺瘤	无		17808.5	1	0	0	0	0	0		1
D0427417	游桂珍	38	女	0	1	PR	1.58	50	20.0288	2	1.5	2.34	L	55	100	否	否	否	13		皮质腺瘤	无	无	19127.6	1	0	0	0	0	0		1
D0378729	杨木兰	40	女	0	1	PR	1.61	54	20.8325	2	1.5	2.34	R	91	150	否	否	无	13		皮质腺瘤	无		21595.2	1	0	0	0	0	0		1
D0481491	舒小平	33	女	0	1	PR	1.56	51	20.9566	2	2	4.16	L	80	100	否	否	无	13		皮质腺瘤	无	控制血压	22502	1	0	0	0	0	0		1
D0522609	邓娟	36	女	0	1	PR	1.56	51	20.9566	2	2	4.16	R	85	50	否	否	无	13		皮质腺瘤	无	控制血压	20115.9	1	0	0	0	0	0		1
D0512575	何小英	38	女	0	1	PR	1.54	50	21.0828	2	2	4.16	R	100	300	否	否	出血	35		皮质腺瘤	无	控制血压	35121	1	0	0	0	0	0		1
D0476568	舒火女	39	女	0	1	PR	1.54	52.5	22.137	2	1.2	1.4976	R	160	100	否	否	无	19		皮质腺瘤	无	控制血压	25114	1	0	0	0	0	0		1
D0455960	邓连香	55	女	2	2	PR	1.63	60	22.5827	2	1.6	2.6624	L	205	300	否	否	无	14		皮质腺瘤	无	控制血压	24774	1	0	0	0	0	0		1
D0641937	危忠富	52	男	2	2	PR	1.73	70	23.3887	2	1.6	2.6624	R	75	120	否	否	无	10		皮质腺瘤	无		26984.2	1	0	0	0	0	0		1
D0463760	张祥经	74	男	6	3	PR	1.73	70	23.3887	2	2	4.16	R	130	50	否	否	无	8		皮质腺瘤	无	控制血压	23299.8	1	0	0	0	0	0		1
D0635690	王美兰	51	女	2	2	PR	1.59	60.5	23.931	2	1.2	1.4976	L	100	20	否	否	无	18		皮质腺瘤	无	无	23168	1	0	0	0	0	0		1
D0494990	邹建刚	52	男	1	1	PR	1.62	63	24.0055	2	2	4.16	L	75	100	否	否	无	18		皮质腺瘤	无	控制血压	30558.2	1	0	0	0	0	0		1
D0586807	严赛华	45	女	4	2	PR	1.62	63	24.0055	2	1.4	2.0384	R	122	50	否	否	无	14		皮质腺瘤	无		20442	1	0	0	0	0	0		1
D0432757	樊梅花	57	女	3	2	PR	1.72	63	21.2953	2.2	2.2	5.53696	R	112	400	否	否	否	18		皮质腺瘤	无	无	21879	1	0	0	0	0	0		1
D0421169	易秀红	36	女	0	1	PR	1.61	61	23.533	2.3	2.3	6.32684	R	105	200	否	否	否	14		皮质腺瘤	无	术后强的松	15926.7	1	0	0	0	0	0		1
D0430596	王春梅	47	女	2	2	PR	1.51	53	23.2446	2.4	1	1.248	R	70	200	否	否	否	19		皮质腺瘤	无	术后氢化可的松	22189	1	0	0	0	0	0		1
D0433405	严彩萍	73	女	5	3	PR	1.61	62	23.9188	2.4	2.4	7.18848	L	131	100	否	否	否	30		皮质腺瘤	无	术后氨氯地平	32761	1	0	0	0	0	0		1
D0423116	孙建东	26	男	0	1	PR	1.63	46	17.3134	2.5	2.5	8.125	L	73	50	否	否	否	26		皮质腺瘤	无	术后补钾	17349.5	1	0	0	0	0	0		1
D0651450	张佛英	31	女	0	1	PR	1.56	44	18.0802	2.5	2	5.2	R	150	50	否	否	无	12		皮质腺瘤	无	无	26549	1	0	0	0	0	0		1
D0362943	谌贻蛮	61	男	3	2	PR	1.68	60	21.2585	2.5	2	5.2	R	115	200	否	否	无	20		皮质腺瘤	无		20264.8	1	0	0	0	0	0		1
D0385026	周星文	43	男	2	1	PR	1.57	57.5	23.3275	2.5	2	5.2	R	62	100	否	否	无	12		皮质腺瘤	无		14875.5	1	0	0	0	0	0		1
D0525026	邓根妹	65	女	4	2	PR	1.67	66	23.6652	2.5	2	5.2	L	120	100	否	否	出血	15		皮质腺瘤	无	控制血压	29009.1	1	0	0	0	0	0		1
D0448599	吴国仁	48	男	0	1	PR	1.68	68	24.093	2.5	2	5.2	L	85	100	否	否	无	8		皮质腺瘤	无	控制血压	16175	1	0	0	0	0	0		1
D0510744	王茶香	37	女	0	1	PR	1.55	58	24.1415	2.5	2.5	8.125	L	60	100	否	否	无	17		皮质腺瘤	无	控制血压	24443.5	1	0	0	0	0	0		1
D0444426	吴耀金	54	男	3	2	PR	1.75	57	18.6122	2.6	2.6	9.13952	R	100	32	否	否	无	11		皮质腺瘤	无	控制血压	28976	1	0	0	0	0	0		1
D0426368	涂根秀	60	女	2	2	PR	1.62	62	23.6244	2.6	1.9	4.88072	L	115	160	否	否	否	25		皮质腺瘤	无	术后补钾	23103.2	1	0	0	0	0	0		1
D0463587	鄢云霞	61	女	2	2	PR	1.59	62	24.5243	2.6	1.8	4.38048	R	120	100	否	否	感染发热	12		皮质腺瘤	无	控制血压	26063	1	0	0	0	0	0		1
D0437557	胡莹	47	女	1	2	PR	1.51	53	23.2446	2.7	2.1	6.19164	R	60	100	否	否	否	9		皮质腺瘤	无	无	15948.2	1	0	0	0	0	0		1
D0630889	蔡玲	23	女	0	1	PR	1.54	52	21.9261	2.8	2	5.824	R	125	30	否	否	无	13		皮质腺瘤	无		23192	1	0	0	0	0	0		1
D0418649	范新红	43	女	2	1	PR	1.63	59	22.2063	2.9	2.3	7.97732	L	43	50	否	否	否	6		皮质腺瘤	无	无	18462.5	1	0	0	0	0	0		1
D0477342	夏莲花	37	女	0	1	PR	1.58	56	22.4323	2.9	1.8	4.88592	R	135	100	否	否	无	32		皮质腺瘤	无	氢化可的松	28873	1	0	0	0	0	0		1
D0391659	夏凤英	60	女	3	2	PR	1.55	48	19.9792	3	2	6.24	L	112	100	否	否	无	11		皮质腺瘤	无		23998	1	0	0	0	0	0		1
D0406412	罗秋凤	36	女	0	1	PR	1.54	51	21.5045	3	2.2	7.5504	L	93	400	否	否	否	23		皮质腺瘤	无	术后氢化可的松	21846.7	1	0	0	0	0	0		1
D0472356	陈平平	23	女	0	1	PR	1.64	60	22.3081	3	2.3	8.2524	L	180	100	否	否	无	17		皮质腺瘤	无	氢化可的松/强的松	22988	1	0	0	0	0	0		1
D0443774	陈小华	29	女	0	1	PR	1.56	57	23.4221	3	1.5	3.51	L	104	30	否	否	无	13		皮质腺瘤	无	控制血压	18575	1	0	0	0	0	0		1
D0255337	刘姿仙	55	女	1	1	PR	1.56	57	23.4221	3	2	6.24	R	120	200	否	否	发热	13		皮质腺瘤	无	控制血压	23622.5	1	0	0	0	0	0		1
D0639820	饶凤	27	女	0	1	PR	1.54	56	23.6128	3	2	6.24	L	110	40	否	否	无	21		皮质腺瘤	无		20876.2	1	0	0	0	0	0		1
D0629732	姜国英	46	女	1	2	PR	1.55	55	22.8928	3.1	2	6.448	L	100	20	否	否	无	14		皮质腺瘤	无		26032	1	0	0	0	0	0		1
D0400926	黄平初	45	男	0	1	PR	1.7	58	20.0692	3.2	3	14.976	L	205	250	自体血回收	否	否	24		皮质腺瘤	无	无	23004.6	1	0	0	0	0	0		1
D0638325	孙利峰	39	女	1	1	PR	1.58	54	21.6311	3.2	1.8	5.39136	L	120	100	否	否	无	14		皮质腺瘤	无	无	26333	1	0	0	0	0	0		1
D0403067	刘连秀	31	女	0	1	PR	1.61	61	23.533	3.2	1.8	5.39136	L	160	210	否	否	否	23		皮质腺瘤	无	术后氢化可的松	17150.2	1	0	0	0	0	0		1
D0427940	徐娉娉	28	女	0	1	PR	1.66	66	23.9512	3.2	2.2	8.05376	L	190	50	否	否	否	22		皮质腺瘤	无	术后氢化可的松	23339.7	1	0	0	0	0	0		1
D0352140	郑锦菊	28	女	0	1	PR	1.65	60	22.0386	3.5	3	16.38	R	65	100	否	否	无	10		皮质腺瘤	无		17827.6	1	0	0	0	0	0		1
D0437393	朱菊花	54	女	2	2	PR	1.45	47	22.3543	3.5	2.5	11.375	L	178	300	否	否	否	22		皮质腺瘤	无	术后氢化可的松	27637.3	1	0	0	0	0	0		1
D0268682	李平花	56	女	1	2	PR	1.7	72	24.9135	3.5	2.5	11.375	L	130	120	否	否	无	17		皮质腺瘤	无		20986.1	1	0	0	0	0	0		1
D0461432	王玉琛	35	男	0	1	PR	1.75	71.5	23.3469	3.6	2.4	10.7827	R	120	100	否	否	无	11		皮质腺瘤	无	控制血压	22009	1	0	0	0	0	0		1
D0360367	傅小英	49	女	0	1	PR	1.57	46.5	18.8649	3	3	14.04	R	142	80	否	否	无	12		髓脂肪瘤	无		16524.6	0	0	0	1	0	0		1
D0397203	陈鸭花	67	女	4	2	PR	1.54	55	23.1911	3.2	3	14.976	R	100	20	否	否	否	28		髓脂肪瘤	无	无	15400.2	0	0	0	1	0	0		1
D0486582	张娇月	49	女	0	1	PR	1.6	57	22.2656	3.5	3	16.38	L	280	400	否	否	无	12		髓脂肪瘤	无	控制血压	28543	0	0	0	1	0	0		1
D0462511	谢志东	65	女	4	2	PR	1.68	52	18.424	1.2	0.8	0.39936	L	150	200	否	否	无	21		髓质腺瘤	无	控制血压	27069	0	0	0	1	0	0		1
D0491918	钟乐香	43	女	2	1	PR	1.56	63	25.8876	4.5	4	37.44	L	150	50	否	否	无	30		囊肿	无	控制血压	28905.5	0	1	0	0	0	1		2
D0379406	程省华	33	男	0	1	PR	1.8	82	25.3086	1.5	1.5	1.755	L	158	100	否	否	无	18		皮脂腺瘤	无		16003.9	1	0	0	0	0	1		2
D0392324	方昌华	48	男	2	2	PR	1.72	79	26.7036	1.5	1	0.78	L	140	150	否	否	无	11		皮脂腺瘤	无		21861.2	1	0	0	0	0	1		2
D0376465	熊月英	44	女	1	1	PR	1.55	65	27.0552	2.5	2	5.2	L	100	150	否	否	无	14		皮脂腺瘤	无		17024.7	1	0	0	0	0	1		2
D0375750	万梅花	50	女	1	1	PR	1.54	65	27.4077	2.5	2	5.2	L	101	300	否	否	无	21		皮脂腺瘤	无		22598.9	1	0	0	0	0	1		2
D0394860	曾秀英	45	女	3	2	PR	1.57	65	26.3702	3	2	6.24	R	110	400	否	否	无	11		皮脂腺瘤	无		22236.6	1	0	0	0	0	1		2
D0387823	刘宝莲	48	女	2	2	PR	1.6	65	25.3906	3.2	2.1	7.33824	L	150	150	否	否	无	13		皮脂腺瘤	无		19981,23	1	0	0	0	0	1		2
D0394419	张冬兰	39	女	0	1	PR	1.54	57	24.0344	4	3	18.72	L	84	400	否	否	无	20		皮脂腺瘤	无		20651.5	1	1	0	0	0	0		2
D0407065	熊园会	45	女	1	1	PR	1.64	73	27.1416	0.8	0.8	0.26624	L	70	50	否	否	否	30		皮质腺瘤	无	无	44885	1	0	0	0	0	1		2
D0356566	张永志	47	男	0	1	PR	1.68	74	26.2188	1	1	0.52	R	90	200	否	否	无	15		皮质腺瘤	无		4481.03	1	0	0	0	0	1		2
D0505662	曾德	44	男	3	2	PR	1.78	90	28.4055	1	1	0.52	L	210	300	否	否	无	11		皮质腺瘤	无	控制血压	24144.8	1	0	0	0	0	1		2
D0449668	龚毛妹	60	女	2	2	PR	1.51	59	25.8761	1.3	1.3	1.14244	L	191	400	否	否	出血/感染	9		皮质腺瘤	无	控制血压/抗炎	25462	1	0	0	0	0	1		2
D0454563	杨建	49	男	2	1	PR	1.73	80	26.7299	1.4	1	0.728	L	150	50	否	否	无	22		皮质腺瘤	无	控制血压	29667	1	0	0	0	0	1		2
D0446339	梅诚忠	43	男	1	1	PR	1.71	81	27.7008	1.5	1.5	1.755	R	120	50	否	否	无	10		皮质腺瘤	无	控制血压	19234	1	0	0	0	0	1		2
D0464234	胡国龙	52	男	4	3	PR	1.61	69	26.6193	1.6	1.3	1.40608	L	95	100	否	否	无	14		皮质腺瘤	无	控制血压	25874	1	0	0	0	0	1		2
D0493316	章发荣	67	男	4	2	PR	1.7	75	25.9516	2	2	4.16	R	70	150	否	否	无	11		皮质腺瘤	无	控制血压	23338.7	1	0	0	0	0	1		2
D0454187	黄菊凤	42	女	0	1	PR	1.51	65	28.5075	2.4	2.1	5.50368	L	70	50	否	否	感染	11		皮质腺瘤	无	控制血压/氢化可的松	21478	1	0	0	0	0	1		2
D0365284	涂学民	54	男	1	1	PR	1.54	62	26.1427	2.5	2	5.2	R	189	20	否	否	无	18		皮质腺瘤	无		16757.3	1	0	0	0	0	1		2
D0655355	李园珍	36	男	0	1	PR	1.6	64	25	3	3	14.04	R	240	100	否	否	无	9		皮质腺瘤	无	无	25199	1	0	0	0	0	1		2
D0491390	曾勇平	42	男	1	1	PR	1.72	79	26.7036	3	2.5	9.75	R	260	400	否	否	无	17		皮质腺瘤	无	控制血压/氢化可的松	27678	1	0	0	0	0	1		2
D0447212	刘燕	30	女	0	1	PR	1.54	65	27.4077	3.1	2.5	10.075	R	195	100	否	否	无	17		皮质腺瘤	无	氢化可的松/强的松	19646	1	0	0	0	0	1		2
D0587022	周玲	38	女	1	1	PR	1.58	69	27.6398	3.2	3.1	15.991	L	90	100	否	否	无	12		皮质腺瘤	无	无	25000	1	0	0	0	0	1		2
D0398892	刘隆璋	74	男	5	3	PR	1.64	70	26.0262	3.4	2.5	11.05	R	115	100	否	否	否	15		皮质腺瘤	无	无	16571.5	1	0	0	0	0	1		2
D0658186	刘春香	46	女	3	2	PR	1.61	67	25.8478	3.5	3	16.38	L	150	50	否	否	感染	10		皮质腺瘤	无	无	23212	1	0	0	0	0	1		2
D0643514	吕士桂	46	男	0	1	PR	1.72	77	26.0276	3.5	2.5	11.375	L	100	40	否	否	无	7		皮质腺瘤	无		15572.3	1	0	0	0	0	1		2
D0630740	熊晓波	50	男	2	1	PR	1.72	85	28.7317	3.5	2.5	11.375	R	125	100	否	否	无	13		皮质腺瘤	无	无	22761	1	0	0	0	0	1		2
D0629173	罗昭南	25	男	0	1	PR	1.67	80	28.6851	3.8	3.5	24.206	L	160	30	否	否	无	14		皮质腺瘤	无	无	121237	1	0	0	0	0	1		2
D0493024	王乔英	70	女	4	2	PR	1.54	44	18.5529	4	2	8.32	R	80	100	否	否	无	25		皮质腺瘤	无	控制血压	28589.2	1	1	0	0	0	0		2
D0638940	葛水凤	47	女	2	1	PR	1.65	58.5	21.4876	4	3	18.72	R	65	50	否	否	无	10		皮质腺瘤	无	无	22138	1	1	0	0	0	0		2
D0360170	张小风	40	女	0	1	PR	1.53	52	22.2137	4	2	8.32	R	91	100	否	否	无	41		皮质腺瘤	无		29809	1	1	0	0	0	0		2
D0495169	卢锋	22	男	0	1	PR	1.6	61	23.8281	4	2	8.32	R	88	100	否	否	无	13		皮质腺瘤	无	控制血压	20868.3	1	1	0	0	0	0		2
D0520322	刘金香	69	女	4	2	PR	1.56	59	24.2439	4	4	33.28	L	120	30	否	否	无	13		皮质腺瘤	无	控制血压	25385.2	1	1	0	0	0	0		2
D0599051	李振华	51	男	1	1	PR	1.7	56	19.3772	4.5	4	37.44	L	105	50	否	否	无	12		皮质腺瘤	无	无	19744	1	1	0	0	0	0		2
D0497579	刘国辉	36	女	0	1	PR	1.62	71	27.0538	3.2	3	14.976	L	60	200	否	否	无	11		髓脂肪瘤	无	控制血压	15828	0	0	0	1	0	1		2
D0470424	曾衡	42	男	0	1	PR	1.78	93.5	29.5102	3.8	3.6	25.609	R	165	200	否	否	无	21		髓脂肪瘤	无	控制血压	20512	0	0	0	1	0	1		2
D0479108	涂国荣	53	男	4	2	PR	1.72	72	24.3375	4.1	2.6	14.4123	R	90	100	否	否	无	8		髓脂肪瘤	无	控制血压	22292	0	1	0	1	0	0		2
D0475875	彭善成	52	男	1	1	PR	1.63	66	24.841	3	1.2	2.2464	R	190	200	否	否	无	22		血肿	无	控制血压	30690	0	0	0	2	0	0		2
D0519846	张瓜英	63	女	4	3	PR	1.53	76	32.4661	2.5	2	5.2	L	100	50	否	否	无	14		皮脂腺瘤	无	控制血压	19047.9	1	0	0	0	0	2		3
D0372251	郭秋苹	23	男	0	1	PR	1.69	59	20.6575	5	4	41.6	L	120	300	否	否	无	34		皮脂腺瘤	无		48192.9	1	1	0	0	1	0		3
D0629162	于维梅	71	女	6	3	PR	1.63	57.5	21.6418	5	3	23.4	L	155	100	否	否	无	18		皮脂腺瘤	无		32731	1	1	0	0	1	0		3
D0637108	刘小飞	40	女	1	1	PR	1.51	55	24.1217	5.4	4.6	59.4173	L	180	200	否	否	无	18		皮脂腺瘤	无		27738	1	1	0	0	1	0		3
D0386855	王梅英	48	女	1	1	PR	1.55	55	22.8928	6.1	4.6	67.1195	L	120	200	否	否	无	13		皮脂腺瘤	无		20431.6	1	1	0	0	1	0		3
D0599752	邹显林	51	男	3	2	PR	1.74	92	30.3871	1.1	1.1	0.69212	L	195	100	否	否	无	10		皮质腺瘤	无		20766	1	0	0	0	0	2		3
D0496379	胡爱秀	48	女	2	2	PR	1.63	83	31.2394	2	2	4.16	R	110	100	否	否	出血	15		皮质腺瘤	无	控制血压	24424.1	1	0	0	0	0	2		3
D0584783	杜斌	71	男	4	2	PR	1.66	88	31.935	2	2	4.16	L	137	100	否	否	无	9		皮质腺瘤	无		28126	1	0	0	0	0	2		3
D0652732	匡乐园	35	女	0	1	PR	1.69	92	32.2118	2.5	2.5	8.125	L	180	100	否	否	无	13		皮质腺瘤	无		29484	1	0	0	0	0	2		3
D0460317	熊维园	25	男	0	1	PR	1.69	91	31.8616	3.9	3.5	24.843	L	258	300	否	否	无	13		皮质腺瘤	无	控制血压	22197	1	0	0	0	0	2		3
D0653303	李园梅	27	女	0	1	PR	1.54	60	25.2994	4	3	18.72	L	150	20	否	否	无	11		皮质腺瘤	无		20041	1	1	0	0	0	1		3
D0489133	吕有莲	62	女	3	2	PR	1.61	74	28.5483	4	3	18.72	L	75	300	否	否	发热	21		皮质腺瘤	无	控制血压/头孢哌酮钠	33070.9	1	1	0	0	0	1		3
D0624124	祝桂平	40	女	1	1	PR	1.53	64	27.3399	4.5	3.4	27.0504	R	180	40	否	否	无	11		皮质腺瘤	无		19747	1	1	0	0	0	1		3
D0524994	万国民	62	男	3	2	PR	1.68	54	19.1327	5	4	41.6	R	120	50	否	否	无	11		皮质腺瘤	无	控制血压	29840.2	1	1	0	0	1	0		3
D0493767	陈梅香	49	女	0	1	PR	1.61	62	23.9188	5	5	65	R	100	200	否	否	出血	52		皮质腺瘤	无	控制血压	31606.9	1	1	0	0	1	0		3
D0392190	邓勇军	43	男	0	1	PR	1.76	54	17.4329	5.9	4.8	70.6867	R	150	100	否	否	无	10		皮质腺瘤	无		4247.08	1	1	0	0	1	0		3
D0644361	谢艳	32	女	0	1	PR	1.6	49	19.1406	6	4	49.92	L	180	100	否	否	无	14		皮质腺瘤	无	氢化可的松	24025	1	1	0	0	1	0		3
D0469238	陈产莲	32	女	0	1	PR	1.61	52	20.061	6	5	78	R	145	50	否	否	无	12		皮质腺瘤	无	氢化可的松/强的松	25796	1	1	0	0	1	0		3
D0645710	刘端秀	61	女	2	2	PR	1.65	60	22.0386	6	5	78	L	60	50	否	否	无	7		皮质腺瘤	无		16551	1	1	0	0	1	0		3
D0432631	彭金媛	72	女	5	3	PR	1.55	43	17.898	5.7	5.7	96.3004	R	195	150	否	否	否	28		平滑肌肉瘤	无	无	27270.5	0	1	0	1	1	0		3
D0488084	刘速斌	48	男	0	1	PR	1.76	94	30.3461	1.2	1.2	0.89856	L	180	200	否	否	无	7		髓脂肪瘤	无	控制血压	21940.5	0	0	0	1	0	2		3
D0367278	王中华	41	男	0	1	PR	1.62	62	23.6244	5	4	41.6	R	80	400	否	否	无	7		髓脂肪瘤	无		16875	0	1	0	1	1	0		3
D0446700	肖人初	62	男	4	3	PR	1.69	48	16.8061	5.7	4	47.424	R	95	50	否	否	无	10		髓脂肪瘤	无	控制血压	23306	0	1	0	1	1	0		3
D0411245	张淑贞	67	女	3	2	PR	1.54	45.5	19.1854	6.3	5.7	106.437	L	145	50	否	否	否	24		髓脂肪瘤	无	无	19654.1	0	1	0	1	1	0		3
D0453598	王蔚	45	女	2	1	PR	1.61	69	26.6193	1.8	1.3	1.58184	L	105	200	否	否	无	14		血肿	无	控制血压	22786	0	0	0	2	0	1		3
D0462908	熊倩晖	50	女	2	2	PR	1.6	59	23.0469	2	2	4.16	R	110	50	否	否	无	14		节细胞神经瘤	无	控制血压	23466	2	0	0	2	0	0		4
D0656037	齐起林	42	男	1	1	PR	1.64	55.5	20.635	2.5	2	5.2	L	65	200	否	否	无	11		节细胞神经瘤	无	无	23292	2	0	0	2	0	0		4
D0372775	江进修	24	男	0	1	PR	1.66	59	21.4109	3.5	3.5	22.295	R	71	100	否	否	无	8		节细胞神经瘤	无		15642.1	2	0	0	2	0	0		4
D0411918	樊启华	57	男	2	2	PR	1.68	68	24.093	3.8	2.8	15.4918	R	180	50	否	否	否	24		节细胞神经瘤	无	术后氢化可的松	26418.3	2	0	0	2	0	0		4
D0596572	余时福	62	男	3	2	PR	1.56	54	22.1893	3.9	3.6	26.2829	L	125	200	否	否	无	9		节细胞神经瘤	无		19583	2	0	0	2	0	0		4
D0513501	王金如	66	女	5	3	PR	1.56	62	25.4767	6.5	6	121.68	R	150	350	否	否	无	18		皮脂腺瘤	无	控制血压	27093.9	1	1	0	0	1	1		4
D0374664	张金娥	53	女	4	3	PR	1.56	43	17.6693	7	6	131.04	L	133	100	否	否	无	16		皮脂腺瘤	无		21565	1	2	0	0	1	0		4
D0655127	何祥深	44	男	4	2	PR	1.72	84	28.3937	6	4.5	63.18	L	305	100	否	否	无	10		皮质腺瘤	无	无	24734	1	1	0	0	1	1		4
D0403111	刘珍秀	49	女	0	1	PR	1.55	44	18.3143	3.7	3.6	24.935	L	119	50	否	否	否	12		嗜铬细胞癌	无	无	15577	2	0	0	2	0	0		4
D0377636	张金凤	66	女	3	2	PR	1.56	44	18.0802	2	2	4.16	L	120	100	否	否	呕吐	10		嗜铬细胞瘤	无	控制血压	18992.9	2	0	0	2	0	0		4
D0365005	黄兵	24	男	0	1	PR	1.54	50	21.0828	2.5	2	5.2	R	112	100	否	否	无	26		嗜铬细胞瘤	无		17150.2	2	0	0	2	0	0		4
D0301241	陈婷	25	女	0	1	PR	1.51	50	21.9289	2.5	2	5.2	R	100	200	否	否	无	20		嗜铬细胞瘤	无		20668	2	0	0	2	0	0		4
D0357651	胡玉秀	69	女	4	2	PR	1.67	65	23.3067	2.5	2.5	8.125	L	60	300	否	否	无	17		嗜铬细胞瘤	无		22746.5	2	0	0	2	0	0		4
D0398061	何友平	37	男	0	1	PR	1.71	69	23.597	2.6	2.6	9.13952	R	229	100	否	否	否	30		嗜铬细胞瘤	无	术前术后硝苯地平片	18793.9	2	0	0	2	0	0		4
D0487390	陈美荣	44	女	1	1	PR	1.62	60	22.8624	3	2	6.24	R	170	100	否	否	无	12		嗜铬细胞瘤	无	控制血压	20096	2	0	0	2	0	0		4
D0461309	肖伏珍	51	女	1	1	PR	1.63	47	17.6898	3.2	3.2	17.0394	R	290	200	否	否	无	28		嗜铬细胞瘤	无	控制血压	26153	2	0	0	2	0	0		4
D0432608	淦作根	65	男	5	2	PR	1.71	70	23.939	3.5	2.8	14.2688	R	180	400	否	否	否	19		嗜铬细胞瘤	无	无	27664.5	2	0	0	2	0	0		4
D0426176	毛智谦	68	男	3	2	PR	1.66	62	22.4996	3.8	3.5	24.206	L	150	100	否	否	否	16		嗜铬细胞瘤	无	无	23479.2	2	0	0	2	0	0		4
D0651068	余圆妹	57	女	2	1	PR	1.57	66	26.7759	5	5	65	R	180	100	否	否	感染	11		髓脂肪瘤	无	无	27089	0	1	0	1	1	1		4
D0656476	饶南文	49	男	1	1	PR	1.65	74.5	27.3646	5	3.2	26.624	R	150	50	否	否	无	8		髓脂肪瘤	无		20297	0	1	0	1	1	1		4
D0521324	欧阳雪风	45	女	1	1	PR	1.62	70	26.6728	6	5	78	L	120	100	否	否	无	8		髓脂肪瘤	无	控制血压	21185.4	0	1	0	1	1	1		4
D0375485	徐树有	60	男	3	2	PR	1.66	60	21.7738	7.9	6.6	178.944	L	90	100	否	否	无	12		髓脂肪瘤	无		17150.2	0	2	0	1	1	0		4
D0633010	李发荣	63	男	3	2	PR	1.65	60	22.0386	7.2	5.1	97.3814	R	290	50	否	否	无	13		髓质腺瘤	无		23571	0	2	0	1	1	0		4
D0485648	刘雅静	36	女	0	1	PR	1.58	41	16.4237	4	3	18.72	R	95	50	否	否	无	8		节细胞神经瘤	无	控制血压	19409	2	1	0	2	0	0		5
D0512632	姚园新	37	男	0	1	PR	1.67	64	22.9481	4	4	33.28	R	180	200	否	否	无	15		节细胞神经瘤	无	控制血压	22833.5	2	1	0	2	0	0		5
D0651030	周金兰	62	女	3	2	PR	1.51	42	18.4202	4.6	2.8	18.7533	R	70	100	否	否	无	11		节细胞神经瘤	无		20390	2	1	0	2	0	0		5
D0481108	袁加根	26	男	0	1	PR	1.71	68	23.255	4.3	4	35.776	R	165	300	否	否	出血	10		皮脂腺癌	无	控制血压	19415	2	1	0	2	0	0		5
D0520948	刘宝珠	63	女	5	3	PR	1.6	60	23.4375	8	7	203.84	R	100	100	否	否	无	12		皮质腺瘤	无	控制血压	22797.8	1	2	0	0	2	0		5
D0507425	杨冬娥	50	女	2	2	PR	1.54	61	25.721	2.5	2.5	8.125	L	120	100	否	否	无	11		嗜铬细胞瘤	无	控制血压	22862.8	2	0	0	2	0	1		5
D0375758	余志坚	49	男	0	1	PR	1.69	76	26.6097	3.5	3	16.38	R	145	250	否	否	无	10		嗜铬细胞瘤	无		22921.8	2	0	0	2	0	1		5
D0518408	陈香女	60	女	2	2	PR	1.51	48	21.0517	4	4	33.28	R	100	150	否	否	无	19		嗜铬细胞瘤	无	控制血压	35834.9	2	1	0	2	0	0		5
D0448307	谢正根	51	男	2	1	PR	1.74	48	15.8541	4.3	3.7	30.6108	R	155	150	否	否	无	12		嗜铬细胞瘤	无	控制血压	21727	2	1	0	2	0	0		5
D0619889	殷群辉	30	女	0	1	PR	1.61	48.5	18.7107	4.6	3.7	32.7465	R	150	50	否	否	无	9		嗜铬细胞瘤	无		25837	2	1	0	2	0	0		5
D0418657	杨香兰	38	女	0	1	PR	1.62	63	24.0055	4.7	3.4	28.2526	R	200	200	否	否	术后感染	23		嗜铬细胞瘤	无	术后氢化可的松	22586.8	2	1	0	2	0	0		5
D0470052	姚雪元	53	女	2	2	PR	1.62	51	19.433	7.5	7	191.1	L	200	250	否	否	无	19		血肿	无	控制血压	33184	0	2	0	2	1	0		5
D0470092	马礼宗	63	男	5	3	PR	1.67	57	20.4382	5.3	3.7	37.7296	L	145	150	否	否	出血	16		节细胞神经瘤	无	控制血压	24940	2	1	0	2	1	0		6
D0414259	曹红兰	24	女	0	1	PR	1.64	47	17.4747	5.6	3.9	44.2915	R	220	200	是	否	否	24		节细胞神经瘤	无	术中硝普纳	30571.6	2	1	0	2	1	0		6
D0638199	熊承平	29	男	0	1	PR	1.64	55	20.4491	6.8	5	88.4	L	115	100	否	否	无	12		节细胞神经瘤	无	无	23721	2	1	0	2	1	0		6
D0365101	江福忠	73	男	6	3	PR	1.56	55	22.6003	5	5	65	R	80	300	否	否	无	31		皮脂腺癌	无		21419.9	2	1	0	2	1	0		6
D0376114	赵媛	30	女	0	1	PR	1.51	62	27.1918	8.5	7.8	268.913	R	208	150	否	否	无	28		皮脂腺瘤	无		20134.1	1	2	0	0	2	1		6
D0444905	陈国平	48	男	2	1	PR	1.73	82	27.3982	4.5	4	37.44	L	130	200	否	否	低血压	16		嗜铬细胞瘤	无	控制血压	26519	2	1	0	2	0	1		6
D0440544	邓庆攀	56	男	2	2	PR	1.62	63	24.0055	5.1	4.5	53.703	L	176	100	否	否	否	16		嗜铬细胞瘤	无	无	25508	2	1	0	2	1	0		6
D0602424	卢连花	62	女	3	2	PR	1.45	36.5	17.3603	5.5	5	71.5	R	165	100	否	有	无	15		嗜铬细胞瘤	无	术后患者使用氢化可的松	32620	2	1	0	2	1	0		6
D0458394	王正选	60	女	3	2	PR	1.56	49	20.1348	5.5	4.8	65.8944	L	165	150	否	否	无	15		嗜铬细胞瘤	无	控制血压	29871	2	1	0	2	1	0		6
D0414637	陈国平	52	男	2	2	PR	1.56	53	21.7784	6	6	112.32	R	150	150	是	否	否	15		嗜铬细胞瘤	无	无	19866.1	2	1	0	2	1	0		6
D0413185	金德秋	63	男	4	2	PR	1.67	50	17.9282	6.8	5	88.4	R	180	250	否	否	否	13		嗜铬细胞瘤	无	无	19399.4	2	1	0	2	1	0		6
D0355014	张春福	70	男	6	3	PR	1.71	75	25.6489	6	5	78	R	98	100	否	否	无	17		节细胞神经瘤	无		24976.5	2	1	0	2	1	1		7
D0365526	吴龙香	53	女	1	1	PR	1.54	58	24.4561	7	5.8	122.45	R	138	200	否	否	无	22		节细胞神经瘤	无		18091.7	2	2	0	2	1	0		7
D0624743	汪秋香	31	女	0	1	PR	1.61	52	20.061	7	5.5	110.11	L	295	200	否	否	无	12		嗜铬细胞癌	无	无	27855	2	2	0	2	1	0		7
D0356405	曾玲	29	女	0	1	PR	1.55	50	20.8117	7	5.5	110.11	R	143	200	否	否	无	19		嗜铬细胞瘤	无		22025	2	2	0	2	1	0		7
D0523356	高炳国	31	男	0	1	PR	1.64	67	24.9108	8	6	149.76	R	100	150	否	否	无	9		节细胞神经瘤	无	控制血压	25082	2	2	0	2	2	0		8
D0523612	欧阳雪燕	27	女	0	1	PR	1.51	42	18.4202	9	9	379.08	L	210	100	否	否	无	24		节细胞神经瘤	无	控制血压	30146.3	2	2	0	2	2	0		8
D0506012	谢云	28	女	1	1	PR	1.63	60	22.5827	10	4	83.2	R	170	100	否	否	出血	21		节细胞神经瘤	无	控制血压	16086.1	2	2	0	2	2	0		8
D0655678	宗金明	50	男	1	1	PR	1.64	53	19.7055	9	8	299.52	R	155	200	否	否	无	16		嗜铬细胞癌	突出包膜	无	29920	2	2	0	2	2	0		8
D0360738	曾金保	62	男	3	2	PR	1.53	45	19.2234	8.5	1.8	14.3208	R	155	300	否	否	无	14		嗜铬细胞瘤	无		22151.9	2	2	0	2	2	0		8
D0520352	刘赛华	34	女	0	1	PR	1.43	42	20.5389	10	5	130	R	180	500	否	否	无	22		嗜铬细胞瘤	无	控制血压	41678.8	2	2	0	2	2	0		8

## Sheet: RRA
MRN	Name	Age (year)	Gender	Age factored Charlson comorbidity scoring system	ASA score	Approach	Height (m)	weight (kg)	BMI	Tumor, long axis	Tumor, short axis	Tumor volume(cm^3)	Tumor laterality	OT(min)	EBL(ml)	Transfusion	Conversion	complication	Hospital stay (d)	post-op hospital stay	Pathology	PSM	perioperative	Total cost	A	D	R	E	N	A	L	Adrenal Score
D0706726	易萍香	57	F	2	2	PR	1.59	78	30.8532	14	9	589.68	L	150	200	否	否	否	17		髓脂肪瘤	未见			0	2	0	1	2	2	L	7
D0706726	万新钰	57	M	0	1	PR	1.72	78	26.3656	12.1	10.8	733.899	L	230	150	否	否	否	17		髓脂肪瘤	未见	术后氢化可的松	48895.4	0	2	0	1	2	1	L	6
D0731285	吴桃芳	26	F	0	1	PR	1.61	70	27.0051	12	7	305.76	R	210	200	否	否	否	13		囊肿	未见			0	2	0	0	2	1	R	5
D0721146	谢永梅	40	F	1	1	PR	1.58	73	29.2421	12	8.5	450.84	L	220	300	否	否	否	22		嗜铬细胞瘤	未见			2	2	0	2	1	1	L	8
D0726981	王六根	64	M	3	3	PR	1.69	49	17.1563	11	10	572	L	170	60	否	否	否	19		皮质腺瘤	未见			1	2	0	0	2	0	L	5
D0726981	王招香	64	F	3	3	PR	1.54	49	20.6612	11	9	463.32	L	130	150	否	否	术后肾上腺危象	19		皮脂腺瘤		扩容、降压	54825.9	1	2	1	1	2	0	L	7
D0806666	李金华	37	F	1	0	PR	1.53	45	19.2234	10	8	332.8	L	120	200	否	否	无	13		错构瘤合并囊性变		无	42406.6	2	2	1	2	2	0	L	9
D0768720	邹井凤	57	F	2	2	PR	1.58	75	30.0433	9	2.7	34.1172	L	180	200	否	否	无	14		弥漫大B细胞性淋巴瘤		扩容		0	2	0	0	2	2	L	6
D0732986	易平华	53	M	2	3	PR	1.68	77	27.2817	8	2.5	26	L	140	100	否	否	无	16		脂肪瘤		无	38958.9	0	2	2	2	2	1	L	9
D0721011	吴桂香	63	F	3	2	PR	1.54	45	18.9745	7.7	6.5	169.169	L	240	100	否	否	无	27		弥漫大B细胞性淋巴瘤		无	64433	2	2	2	1	2	0	L	9
D0731285	菜水平	26	F	0	1	PR	1.68	70	24.8016	7.4	6.7	172.737	R	210	200	否	否	无	13		囊肿		扩容	42360.5	0	2	0	0	2	0	R	4
D0721149	林爱国	48	M	2	2	PR	1.56	61	25.0657	7.4	5.2	104.05	R	120	50	否	否	否	14		髓脂肪瘤	未见			0	2	0	1	1	1	R	5
D0721149	郭六秀	48	F	2	1	PR	1.55	61	25.3902	7.4	5.2	104.05	R	150	200	否	否	无	14		髓脂肪瘤		降压、补钾		0	2	2	1	2	1	R	8
D0726602	刘红斌	45	M	1	1	PR	1.66	69	25.0399	7	5.5	110.11	R	180	150	否	否	否	13		髓脂肪瘤	未见			0	1	0	1	0	1	R	3
D0658776	刘龙辉	25	M	0	1	PR	1.76	70	22.5981	7	6	131.04	R	230	60	否	否	无	25		嗜铬细胞瘤	无	术后患者使用氢化可的松	48833	2	1	0	2	0	0	R	5
D0783490	彭弟荣	66	M	3	3	PR	1.7	65	22.4913	7	2.5	22.75	R	120	50	否	否	无	21		皮质腺瘤		降压、扩容	42038	1	1	1	1	2	0	R	6
D0669006	杜永利	56	M	2	1	PR	1.68	73	25.8645	6.5	4	54.08	L	150	100	否	否	无	14		皮脂腺瘤		扩容		0	1	1	1	2	1	L	6
D0786145	李献忠	43	M	1	2	PR	1.65	70.5	25.8953	6.5	4.5	68.445	L	190	150	否	否	无	11		嗜铬细胞瘤		扩容		2	1	1	2	2	1	L	9
D0679946	李洋洋	18	F	0	0	PR	1.56	41	16.8475	6.4	4.5	67.392	R	120	50	否	否	无	8		囊肿		无	37223.2	0	1	0	0	2	0	R	3
D0740662	黄胜文	45	M	1	1	PR	1.54	56	23.6128	6	1.5	7.02	L	120	100	否	否	无	28		嗜铬细胞瘤		扩容、降压	58744.1	2	1	2	2	2	0	L	9
D0825125	华小林	48	M	1	2	PR	1.62	61	23.2434	5.7	2.8	23.2378	R	110	50	否	否	无	8		囊肿		扩容		0	1	0	0	2	0	R	3
D0739839	白美兰	42	F	2	2	PR	1.6	61.5	24.0234	5.7	5.1	77.0936	R	190	150	否	否	无	14		嗜铬细胞瘤		扩容	47458.2	2	1	0	2	2	0	R	7
D0766299	代邦兰	41	F	2	2	PR	1.49	65	29.278	5.6	5.3	81.7981	R	200	200	否	否	无	21		嗜铬细胞瘤		扩容、降压	50965.7	2	1	0	2	1	1	R	7
D0676345	龚小林	51	M	3	2	PR	1.73	72	24.0569	4.9	4	40.768	L	390	50	否	否	无	16		嗜铬细胞瘤	无		38765.2	2	1	0	2	1	0	L	6
D0795061	于春芳	44	F	2	1	PR	1.63	59	22.2063	4.7	3.3	26.6152	R	90	50	否	否	无	13		皮质腺瘤		扩容		0	1	0	0	1	0	R	2
D0729929	钟维华	37	F	1	0	PR	1.57	52	21.0962	4.7	3.9	37.1732	L	90	50	否	否	无	11		嗜铬细胞瘤		扩容、补钾		2	1	0	2	2	0	L	7
D0693834	廖金	57	F	1	1	PR	1.66	56	20.3223	4.5	2.8	18.3456	R	200	50	否	否	无	14		皮质腺瘤	无	控制血压	37560.9	1	1	0	0	0	0	R	2
D0706652	李建军	54	M	1	1	PR	1.67	70	25.0995	4.5	3	21.06	R	120	50	否	否	否	19		皮质腺瘤	未见			1	1	0	0	0	1	R	3
D0682445	吕建军	47	M	2	1	PR	1.71	68	23.255	4.5	0.6	0.8424	R	125	50	否	否	无	14		皮脂腺瘤		扩容、降压、补钾		1	1	1	0	1	0	R	4
D0791160	罗银秀	43	F	1	1	PR	1.51	43	18.8588	4.5	4.1	39.3354	R	180	150	否	否	无	17		嗜铬细胞瘤		扩容	49358.2	2	1	2	2	1	0	R	8
D0658444	蔡邓花	63	F	5	3	PR	1.56	52	21.3675	4.3	1.8	7.24464	R	120	50	否	否	无	15		血肿	无	术后患者使用氢化可的松	41097.4	0	1	0	1	0	0	R	2
D0738474	杨俐钧	25	F	0	0	PR	1.58	58	23.2335	4.3	2.7	16.3004	L	360	1500	有	有	转开放、输血	25		PNET		降压、扩容	85789.4	2	1	2	2	2	0	L	9
D0708938	王江涛	45	M	1	1	PR	1.66	61.5	22.3182	4.1	3.6	27.6307	L	110	100	否	否	否	9		嗜铬细胞瘤	未见			2	1	0	2	1	0	L	6
D0661716	谢雪松	58	M	2	2	PR	1.73	66	22.0522	4	2.7	15.1632	L	240	200	否	否	无	17		皮脂腺瘤		扩容、降压	39522.6	1	0	0	0	0	0	L	1
D0751705	鄢兰花	50	M	2	2	PR	1.5	53	23.5556	4	1	2.08	R	120	50	否	否	无	15		皮质-髓质结节状增生		扩容		0	0	0	0	1	0	R	1
D0792276	周虹艳	31	F	0	1	PR	1.53	45	19.2234	4	1.8	6.7392	L	120	50	否	否	无	11		皮质腺瘤		无	44512.9	1	0	0	0	0	0	L	1
D0731372	陈文	32	F	0	0	PR	1.68	67	23.7387	4	2	8.32	R	110	200	否	否	无	20		皮质腺瘤		扩容、降压		1	0	0	0	1	0	R	2
D0685118	黄佩琴	25	F	0	1	PR	1.56	52	21.3675	4	2.5	13	R	150	50	否	否	无	17		皮质腺瘤	无	无	40587.2	1	1	0	0	0	0	R	2
D0737981	罗娟	32	F	0	1	PR	1.66	73	26.4915	4	2.5	13	L	130	50	否	否	术后切口感染	12		皮质腺瘤		无	44398.9	1	0	0	0	0	1	L	2
D0754509	潘正生	57	M	1	2	PR	1.6	52	20.3125	4	0.5	0.52	L	100	20	否	否	无	16		嗜铬细胞瘤		扩容、降压		2	0	0	0	1	0	L	3
D0679161	万爱秀	50	F	1	1	PR	1.56	60	24.6548	4	2	8.32	R	240	60	否	否	无	13		皮质腺瘤	无	无	44203.5	1	1	0	0	1	0	R	3
D0801760	袁洪根	61	M	2	3	PR	1.68	62	21.9671	4	4	33.28	R	170	200	否	否	无	17		嗜铬细胞瘤		扩容		2	0	0	0	1	0	R	3
D0684524	万秀妹	53	F	3	2	PR	1.66	65	23.5883	4	3.5	25.48	R	90	200	否	否	否	16		嗜铬细胞瘤	未见			2	1	0	2	1	0	R	6
D0661192	刘艳	34	F	0	0	PR	1.54	54	22.7694	3.9	3.4	23.4437	L	175	100	否	否	无	4		血肿		无	37260.1	2	0	0	1	0	0	L	3
D0740686	罗来福	55	M	3	3	PR	1.68	59	20.9042	3.6	3.1	17.9899	R	95	50	否	否	无	15		嗜铬细胞瘤		无		2	0	0	2	1	0	R	5
D0684524	万志华	52	M	0	1	PR	1.57	65	26.3702	3.6	3	16.848	R	230	50	否	否	无	14		嗜铬细胞瘤	无	控制血压	39057.4	2	0	0	2	0	1	R	5
D0755123	陈国香	62	F	1	3	PR	1.56	67	27.5312	3.5	1.5	4.095	L	110	50	否	否	无	13		皮脂腺瘤		扩容		0	0	0	0	0	1	L	1
D0712444	陈叶清	55	F	2	2	PR	1.52	57	24.6711	3.5	0.6	0.6552	L	100	50	否	否	无	12		皮质腺瘤		无	44398.9	1	0	0	0	0	0	L	1
D0789538	刘芳	39	F	1	1	PR	1.51	51	22.3674	3.5	1	1.82	R	120	50	否	否	否	18		皮质腺瘤		降压、扩容		1	0	0	0	1	0	R	2
D0768603	吴文清	63	M	2	1	PR	1.68	64	22.6757	3.5	2	7.28	R	135	100	否	否	无	12		囊肿并钙化		降压、扩容		0	0	1	2	1	0	R	4
D0679529	代卫华	50	M	2	1	PR	1.74	79	26.0933	3.3	2.6	11.6002	L	175	100	否	否	无	11		皮质腺瘤		无		1	0	0	0	0	1	L	2
D0709792	高大妹	71	M	4	3	PR	1.61	40	15.4315	3.3	1.9	6.19476	R	150	100	否	否	无	16		嗜铬细胞瘤		降压、扩容	49511.4	2	0	0	2	1	0	R	5
D0778933	王莲娥	58	F	3	1	PR	1.55	55	22.8928	3.3	2.5	10.725	R	95	150	否	否	无	17		混合性嗜铬细胞瘤（嗜铬细胞瘤+节细胞神经瘤）		扩容		2	0	0	2	1	0	R	5
D0747959	熊翠娥	68	F	3	3	PR	1.6	46.5	18.1641	3.1	2.4	9.28512	R	120	50	否	否	无	14		嗜铬细胞瘤		补钾、扩容、降压		2	0	0	0	1	0	R	3
D0767270	王习芬	68	F	4	2	PR	1.57	79.5	32.2528	3.1	1.8	5.22288	R	110	50	否	否	无	9		皮质腺瘤		扩容、降压		1	0	0	0	1	2	R	4
D0699468	周五根	57	M	2	1	PR	1.71	53	18.1252	3	2.5	9.75	L	120	100	否	否	否	22		皮质腺瘤	未见			1	0	0	0	0	0	L	1
D0698772	胡典	21	F	0	1	PR	1.51	45	19.736	3	2	6.24	L	110	20	否	否	无	7		囊肿	无		43290	1	0	0	0	0	0	L	1
D0796146	黄蓉	44	F	1	1	PR	1.6	54	21.0938	3	1	1.56	L	100	50	否	否	无	12		皮脂腺瘤		扩容	40320.9	1	0	0	0	0	0	L	1
D0721851	李钰	43	M	1	2	PR	1.7	60	20.7612	3	1.5	3.51	R	85	200	否	否	无	21		皮脂腺瘤		扩容	44826.7	1	0	0	0	0	0	R	1
D0752688	唐四香	49	F	1	1	PR	1.53	66	28.1943	3	2	6.24	L	65	20	否	否	无	16		皮质增生		无	45222.4	1	0	0	0	0	1	L	2
D0684527	张银钉	29	M	0	1	PR	1.67	77.5	27.7887	3	2.5	9.75	L	140	50	否	否	无	11		髓脂肪瘤	无		44542.4	0	0	0	1	0	1	L	2
D0752524	方群	44	F	1	1	PR	1.61	70	27.0051	3	1	1.56	R	80	50	否	否	无	29		皮质腺瘤		扩容、降压		1	0	0	0	1	1	R	3
D0728500	付银兰	58	F	2	3	PR	1.53	69	29.4758	3	2	6.24	R	90	50	否	否	无	11		皮质腺瘤		降压、扩容	42798.8	1	0	0	0	1	1	R	3
D0676345	张捡芳	58	F	1	1	PR	1.54	50	21.0828	3	3	14.04	R	200	50	否	否	无	14		嗜铬细胞瘤	无	控制血压	39087.4	2	0	0	2	0	0	R	4
D0701547	黄雪生	44	M	0	1	PR	1.66	72	26.1286	2.9	2.3	7.97732	L	210	50	否	否	无	15		皮质腺瘤	无	控制血压	49421	1	0	0	0	0	1	L	2
D0701683	刘友兰	40	F	1	1	PR	1.56	53.5	21.9839	2.8	2.5	9.1	R	110	50	否	否	否	15		皮质腺瘤	未见			1	0	0	0	0	0	R	1
D0702980	付建辉	42	M	1	1	PR	1.58	59	23.634	2.8	2.2	7.04704	R	100	50	否	否	否	12		皮质腺瘤	未见			1	0	0	0	0	0	R	1
D0733680	方荣贵	51	F	1	2	PR	1.54	73	30.7809	2.8	1.4	2.85376	R	180	200	否	否	无	14		皮质腺瘤		降压、降糖		1	0	0	0	0	2	R	3
D0696100	胡楼秀	64	M	4	2	PR	1.54	44	18.5529	2.6	1.9	4.88072	R	220	10	否	否	无	10		皮质腺瘤	无	控制血压	48305	1	0	0	0	0	0	R	1
D0702980	石承荣	62	M	6	3	PR	1.63	59	22.2063	2.5	2.4	7.488	R	160	50	否	否	否	20		皮质腺瘤	未见	无	42662.5	1	0	0	0	0	0	R	1
D0699468	周瑞萍	57	F	5	3	PR	1.51	53	23.2446	2.5	2	5.2	L	150	30	否	否	否	21		皮质腺瘤	未见	术前补钾	37459.4	1	0	0	0	0	0	L	1
D0794636	朱立钧	32	M	1	1	PR	1.65	71	26.079	2.5	2.5	8.125	L	200	200	否	否	无	10		皮脂腺瘤		扩容		0	0	0	0	0	1	L	1
D0802365	朱赛根	55	M	1	2	PR	1.75	76	24.8163	2.5	2.1	5.733	R	40	5	否	否	无	21		皮脂腺瘤		降压		1	0	0	0	0	0	R	1
D0678125	谢慈英	51	F	3	2	PR	1.53	63	26.9127	2.5	2	5.2	R	210	30	否	否	无	17		皮质腺瘤	无	无	43029	1	0	0	0	0	1	R	2
D0674685	朱小清	58	F	1	1	PR	1.51	52	22.806	2.5	2.3	6.877	R	110	50	否	否	无	19		嗜铬细胞瘤	无	无	38865.5	2	0	0	2	0	0	R	4
D0698045	熊贤寿	63	M	5	3	PR	1.62	63	24.0055	2.3	2.2	5.78864	L	120	50	否	否	无	12		皮质腺瘤	无		50601.3	1	0	0	0	0	0	L	1
D0706652	陈荷花	54	F	1	1	PR	1.52	70	30.2978	2.3	1.9	4.31756	R	200	50	否	否	否	19		皮质腺瘤	未见	无	46446.3	1	0	0	0	0	2	R	3
D0701547	黄雪生	44	M	1	0	PR	1.71	72	24.623	2.2	1.6	2.92864	L	200	50	否	否	无	12		皮质腺瘤		无	35962.7	1	0	0	0	0	0	L	1
D0735632	尹八英	58	F	2	3	PR	1.54	53	22.3478	2.2	1.3	1.93336	L	75	100	否	否	无	12		囊肿		降压、扩容、补钾	39540.3	1	0	0	0	0	0	L	1
D0754508	郑忠	46	M	3	1	PR	1.73	75	25.0593	2.2	1	1.144	R	100	50	否	否	无	14		囊肿		扩容、降压	25005.7	0	0	0	0	0	1	R	1
D0704636	李军	18	F	0	1	PR	1.72	51	17.239	2	1.5	2.34	L	90	5	否	否	否	21		皮质腺瘤	未见			1	0	0	0	0	0	L	1
D0684113	付木根	46	M	0	1	PR	1.67	68.5	24.5617	2	2	4.16	L	120	20	否	否	无	9		皮质腺瘤	无	控制血压	39885.1	1	0	0	0	0	0	L	1
D0667147	官开花	35	F	1	1	PR	1.58	60	24.0346	2	1.8	3.3696	L	291	50	否	否	无	14		皮脂腺瘤		无		1	0	0	0	0	0	L	1
D0747296	汪红美	46	F	2	1	PR	1.55	51	21.2279	2	1	1.04	L	60	10	否	否	无	21		皮质腺瘤		扩容、降压	42147.3	1	0	0	0	0	0	L	1
D0707366	肖春花	49	F	1	1	PR	1.64	75	27.8852	2	2	4.16	R	100	50	否	否	否	14		皮质腺瘤	未见			1	0	0	0	0	1	R	2
D791057	艾芹竹	44	F	1	1	PR	1.53	60	25.6312	2	0.7	0.5096	R	50	50	否	否	无	20		皮脂腺瘤		扩容、降压、补钾		1	0	0	0	0	1	R	2
D0707366	胡国华	49	M	2	1	PR	1.72	75	25.3515	2	0.5	0.26	R	200	50	否	否	无	14		皮脂腺瘤		扩容、降压、补钾	45291	1	0	0	0	0	1	R	2
D0774982	刘杨平	60	M	3	3	PR	1.76	81	26.1493	2	1.2	1.4976	R	120	20	否	否	无	11		皮脂腺瘤		降压、扩容		1	0	0	0	0	1	R	2
D0729905	陶勇生	37	M	1	0	PR	1.68	75	26.5731	2	1.7	3.0056	L	120	50	否	否	无	22		皮脂腺瘤		扩容、降压	46737.6	1	0	0	0	0	1	L	2
D0671073	杨家宽	60	M	4	2	PR	1.69	85	29.7609	2	1.8	3.3696	R	365	50	否	否	无	15		皮质腺瘤	无		41097.1	1	0	0	0	0	1	R	2
D0747102	晏红优	32	F	1	1	PR	1.6	51	19.9219	2	1.3	1.7576	L	150	50	否	否	无	14		嗜铬细胞瘤		降压、扩容	48403.2	2	0	0	2	0	0	L	4
D0701683	李粉英	40	F	3	1	PR	1.55	53.5	22.2685	1.8	1.3	1.58184	R	150	50	否	否	无	13		皮质腺瘤	无	控制血压/纠正电解质紊乱	41461	1	0	0	0	0	0	R	1
D0785299	肖海红	34	F	0	1	PR	1.6	50	19.5312	1.7	1.3	1.49396	L	90	30	否	否	无	13		皮质腺瘤		扩容、降压、补钾	44387.1	1	0	0	0	0	0	L	1
D0707366	胡国华	49	M	1	1	PR	1.72	75	25.3515	1.6	1.6	2.12992	R	200	50	否	否	否	12		皮质腺瘤	未见	无	37824.3	1	0	0	0	1	1	R	3
D0707764	何文强	39	M	0	1	PR	1.7	50.5	17.474	1.5	1	0.78	R	90	5	否	否	否	18		皮质腺瘤	未见			1	0	0	0	0	0	R	1
D0741017	黄国林	67	M	3	3	PR	1.72	60	20.2812	1.5	1.2	1.1232	L	115	50	否	否	无	20		皮脂腺瘤		扩容、降压	50445.5	1	0	0	0	0	0	L	1
D0769760	刘金连	47	F	2	1	PR	1.61	49	18.9036	1.5	1.3	1.3182	R	80	100	否	否	无	12		皮质腺瘤		无	42059.1	1	0	0	0	0	0	R	1
D0578074	吴林和	65	M	4	2	PR	1.61	48	18.5178	1.5	1.3	1.3182	L	100	50	否	否	无	13		皮质腺瘤	无	控制血压	41097.4	1	0	0	0	0	0	L	1
D0741042	万文华	47	F	2	1	PR	1.67	52	18.6453	1.4	1	0.728	L	150	50	否	否	无	11		皮质腺瘤		无	44512.9	1	0	0	0	0	0	L	1
D0746752	胡任安	54	M	2	2	PR	1.69	62	21.7079	1.3	1	0.676	L	40	10	否	否	无	15		皮质腺瘤		扩容、降压	40439.2	1	0	0	0	0	0	L	1
D0667412	何秋香	41	F	1	1	PR	1.62	78	29.7211	1.3	0.7	0.33124	R	106	50	否	否	无	13		皮质腺瘤		降压、扩容、补钾	36697.5	1	0	0	0	0	1	R	2
D0736383	丁永明	43	F	1	3	PR	1.56	60	24.6548	1.2	1	0.624	L	100	50	否	否	术后高血压危象	25		皮质腺瘤		扩容、降压、补钾	54397	1	0	0	0	0	0	L	1
D0578074	吴林和	65	M	3	2	PR	1.51	48	21.0517	1.2	0.9	0.50544	L	100	50	否	否	无	13		皮质腺瘤		扩容	37571.8	1	0	0	0	0	0	L	1
D0659739	李凤琴	58	F	2	2	PR	1.56	75	30.8185	1.2	1.2	0.89856	R	210	20	否	否	无	18		皮质腺瘤	无		45291	1	0	0	0	0	2	R	3
D0790367	邹洪梅	33	F	0	0	PR	1.54	71	29.9376	0.5	0.3	0.0234	L	30	50	否	否	无	21		皮质结节状增生		扩容、降压		1	0	0	0	0	1	L	2
